# Supplementary material for: N-(3,4-Dimethyl­phen­yl)-2,4-dimethyl­benzene­sulfonamide
Source: Acta Crystallogr Sect E Struct Rep Online. 2010 Apr 24;66(Pt 5):o1150. doi: 10.1107/S1600536810014418 (PMC2979129; doi:10.1107/S1600536810014418)
Supplement: Supplementary file 2 [file e-66-o1150-Isup2.hkl]

# 
# h,k,l, Fc-squared, Fo-squared, sigma(Fo-squared) and status flag 
# 
data_I
_shelx_title ' S66 P21/C' 
_shelx_refln_list_code          4 
_shelx_F_calc_maximum      140.65 
_exptl_crystal_F_000       616.00 
_reflns_d_resolution_high  0.8378 
 
loop_ 
 _symmetry_equiv_pos_as_xyz 
 'x, y, z' 
 '-x, y+1/2, -z+1/2' 
 '-x, -y, -z' 
 'x, -y-1/2, z-1/2' 
 
_cell_length_a     9.7320 
_cell_length_b    15.0450 
_cell_length_c    10.4250 
_cell_angle_alpha  90.000 
_cell_angle_beta  100.100 
_cell_angle_gamma  90.000 
 
_shelx_F_squared_multiplier     1.000 
 
loop_ 
 _refln_index_h 
 _refln_index_k 
 _refln_index_l 
 _refln_F_squared_calc 
 _refln_F_squared_meas 
 _refln_F_squared_sigma 
 _refln_observed_status 
   1   0   0     9092.31     9181.33     40.65 o 
   2   0   0     3790.61     3828.84     66.04 o 
   3   0   0     3521.34     3977.27     89.54 o 
   4   0   0     2649.83     3061.80     72.68 o 
   5   0   0      715.89      737.99      7.96 o 
   6   0   0      575.00      597.55     21.86 o 
   7   0   0      174.86      202.75      8.89 o 
   8   0   0      110.05       94.25      2.16 o 
   9   0   0        2.47        1.44      2.23 o 
  10   0   0        1.77       -0.19      1.88 o 
  11   0   0       34.48       35.99      1.11 o 
   1   1   0     1837.20     2136.21     42.97 o 
   2   1   0        4.51        3.99      0.46 o 
   3   1   0        0.24       10.48      2.44 o 
   4   1   0      126.47      121.05      6.77 o 
   5   1   0     2367.31     3342.61    115.22 o 
   6   1   0        0.46        8.61      1.59 o 
   7   1   0       16.58       16.53      1.18 o 
   8   1   0      167.92      169.26      6.20 o 
   9   1   0      348.20      412.39     29.83 o 
  10   1   0       66.83       72.53      4.86 o 
  11   1   0        3.15        1.62      1.59 o 
   0   2   0     5577.93     5538.72     43.47 o 
   1   2   0     1991.57     2326.36     71.30 o 
   2   2   0     4847.32     5355.08     34.62 o 
   3   2   0     2218.18     2237.68     42.24 o 
   4   2   0     1981.75     2272.92     27.28 o 
   5   2   0     1246.07      897.01    691.79 o 
   6   2   0     1611.27     1188.13    811.94 o 
   7   2   0      394.20      492.19      9.53 o 
   8   2   0       86.05      223.98    225.61 o 
   9   2   0      211.08      192.26    122.78 o 
  10   2   0      109.00      103.06     59.74 o 
  11   2   0       11.10       12.74      0.90 o 
   1   3   0      390.65      445.36     16.47 o 
   2   3   0      545.35      597.94      4.56 o 
   3   3   0       80.52       98.90      1.98 o 
   4   3   0      937.36     1150.21      8.54 o 
   5   3   0        1.97       -0.75      1.97 o 
   6   3   0       12.99       12.25      2.36 o 
   7   3   0        0.15        2.61      1.14 o 
   8   3   0       54.71       77.51     45.75 o 
   9   3   0        0.77       -3.08      3.08 o 
  10   3   0        0.25        3.14      1.51 o 
  11   3   0       13.80       15.49      0.86 o 
   0   4   0      575.51      686.64      6.33 o 
   1   4   0     8705.18     9497.13     60.57 o 
   2   4   0      911.12     1014.19      6.41 o 
   3   4   0      680.93      767.83     21.63 o 
   4   4   0     1915.94     2244.39     40.69 o 
   5   4   0       20.05       19.41      0.90 o 
   6   4   0      134.55      133.31     13.97 o 
   7   4   0      909.17     1044.13     27.34 o 
   8   4   0        1.40        5.76      1.23 o 
   9   4   0       10.21        6.61      2.67 o 
  10   4   0        0.10       -0.48      1.61 o 
  11   4   0        0.09       -1.10      1.20 o 
   1   5   0       37.05       38.68      1.57 o 
   2   5   0     1029.17     1083.09     13.54 o 
   3   5   0      390.72      420.04      7.05 o 
   4   5   0      592.24      828.84     10.87 o 
   5   5   0       33.45       37.32      1.19 o 
   6   5   0       19.83       26.19      1.24 o 
   7   5   0      342.57      371.55     21.19 o 
   8   5   0        0.02        0.01      1.61 o 
   9   5   0       40.02       48.59      1.65 o 
  10   5   0        0.01       -1.57      1.57 o 
   0   6   0       52.76      102.15      2.76 o 
   1   6   0      760.28     1092.60     20.25 o 
   2   6   0      845.75     1199.80     49.23 o 
   3   6   0      226.40      332.96      4.74 o 
   4   6   0       15.99       14.68      0.84 o 
   5   6   0       45.11       59.47     38.78 o 
   6   6   0       32.56       21.27      1.08 o 
   7   6   0       13.91        5.49      6.75 o 
   8   6   0      201.23      192.36    119.66 o 
   9   6   0        4.57        4.63      1.55 o 
  10   6   0        6.94        7.71      0.89 o 
   1   7   0      908.29     1027.58     20.74 o 
   2   7   0     1155.95     1257.75     56.95 o 
   3   7   0      111.29      146.37      3.33 o 
   4   7   0        9.16       17.41      0.88 o 
   5   7   0        3.87        5.43      2.82 o 
   6   7   0        0.15       -0.54      1.86 o 
   7   7   0        3.13        2.59      1.42 o 
   8   7   0      102.71      119.91      2.58 o 
   9   7   0        9.36       13.06      6.18 o 
  10   7   0        3.20        1.59      1.05 o 
   0   8   0      303.71      217.67      5.39 o 
   1   8   0     1308.96     1288.14     12.89 o 
   2   8   0      570.77      507.31     28.38 o 
   3   8   0      300.33      401.94      5.93 o 
   4   8   0      320.78      375.15      6.23 o 
   5   8   0      254.84      242.42     22.08 o 
   6   8   0       55.36       50.18      1.78 o 
   7   8   0       77.29       70.66      1.93 o 
   8   8   0        6.46        8.28      3.67 o 
   9   8   0       18.85       13.37      1.66 o 
  10   8   0        0.39        2.26      0.79 o 
   1   9   0       46.03       42.95      2.57 o 
   2   9   0       25.16       26.96      2.55 o 
   3   9   0        0.16       -0.15      1.52 o 
   4   9   0      286.66      345.31     16.05 o 
   5   9   0       68.59       84.96      1.91 o 
   6   9   0        5.25        4.02      1.80 o 
   7   9   0        1.66       -0.18      2.29 o 
   8   9   0      253.49      323.20     11.91 o 
   9   9   0       64.34       59.69      1.61 o 
   0  10   0      424.23      409.40      8.83 o 
   1  10   0      797.62      785.17     21.27 o 
   2  10   0      233.38      254.57      9.21 o 
   3  10   0        1.68        4.98      0.96 o 
   4  10   0       10.13        6.58      2.93 o 
   5  10   0      381.40      388.76      7.43 o 
   6  10   0      184.27      184.38      3.98 o 
   7  10   0      138.40      161.70      9.13 o 
   8  10   0        0.39        1.30      1.28 o 
   9  10   0       94.35       88.59      2.17 o 
   1  11   0        4.22        1.33      1.84 o 
   2  11   0        9.60        9.31      1.78 o 
   3  11   0        0.07      237.25    153.10 o 
   4  11   0        7.71        5.90      1.53 o 
   5  11   0       33.95       27.84      3.35 o 
   6  11   0        4.23        2.51      1.31 o 
   7  11   0       54.54       44.64      1.64 o 
   8  11   0      110.79      108.83      2.28 o 
   9  11   0      171.91      183.69      3.60 o 
   0  12   0     1868.58     1770.15     21.57 o 
   1  12   0      662.76      605.11      8.83 o 
   2  12   0      218.72      235.03      4.89 o 
   3  12   0      488.94      474.80      8.16 o 
   4  12   0       21.40       22.26      1.31 o 
   5  12   0      229.91      247.50      5.31 o 
   6  12   0       19.01       23.85      1.35 o 
   7  12   0       30.29       29.81      1.29 o 
   8  12   0       22.97       19.46      1.07 o 
   1  13   0        4.94        4.90      1.21 o 
   2  13   0        8.69        4.29      1.10 o 
   3  13   0       12.27       11.28      1.32 o 
   4  13   0       74.09       80.80      2.01 o 
   5  13   0        0.50        0.43      2.55 o 
   6  13   0        4.76        5.84      0.97 o 
   7  13   0       14.19       17.11      1.00 o 
   0  14   0      327.48      317.27      8.49 o 
   1  14   0        0.70        1.65      2.15 o 
   2  14   0      119.73      116.37      2.55 o 
   3  14   0      110.06      119.51      2.61 o 
   4  14   0      111.98      104.65      3.61 o 
   5  14   0       81.14       75.82      2.14 o 
   6  14   0       31.71       29.86      1.25 o 
   7  14   0       32.38       30.06      1.10 o 
   1  15   0       82.22       86.68      5.82 o 
   2  15   0        4.97        7.66      1.24 o 
   3  15   0       37.15       41.07      1.72 o 
   4  15   0        3.07        3.52      1.02 o 
   5  15   0       35.78       36.27      1.37 o 
   6  15   0       10.68       11.15      1.27 o 
   0  16   0       64.03       71.54      2.72 o 
   1  16   0       31.66       34.63      1.63 o 
   2  16   0       15.79       14.71      1.21 o 
   3  16   0        6.64        7.45      0.95 o 
   4  16   0       55.71       54.86      4.35 o 
   5  16   0       20.95       15.65      1.27 o 
   1  17   0        0.00        0.42      2.42 o 
   2  17   0       43.27       41.04      1.89 o 
   3  17   0       66.97       56.47      2.67 o 
 -11   1   1       44.15       43.60      1.29 o 
 -10   1   1        0.93        2.31      1.25 o 
  -9   1   1        0.67        4.48      1.44 o 
  -8   1   1        3.24       -0.58      2.45 o 
  -7   1   1      252.97      292.97      6.06 o 
  -6   1   1      102.24       86.17      6.50 o 
  -5   1   1        0.88        1.99      1.55 o 
  -4   1   1      233.51      286.61     15.41 o 
  -3   1   1       22.56       34.16      1.51 o 
  -2   1   1      539.32      616.51      4.22 o 
  -1   1   1     2869.30     2997.03    270.49 o 
   0   1   1     1634.72     1407.22    324.98 o 
   1   1   1     8698.55     9044.53     84.25 o 
   2   1   1     1800.76     1977.41     61.09 o 
   3   1   1      408.09      456.13     13.46 o 
   4   1   1       41.51      114.94     18.13 o 
   5   1   1        0.15       -0.67      2.40 o 
   6   1   1        2.46        2.56      4.61 o 
   7   1   1       19.39       13.97      0.89 o 
   8   1   1        0.31        0.02      1.82 o 
   9   1   1        3.86        2.66      1.38 o 
  10   1   1        0.40        1.62      1.91 o 
  11   1   1        3.13        3.28      0.72 o 
 -11   2   1        0.56        0.59      1.50 o 
 -10   2   1       40.30       49.79      4.12 o 
  -9   2   1      212.03      243.68      5.39 o 
  -8   2   1       62.92       81.43      2.05 o 
  -7   2   1       17.81       30.14      4.65 o 
  -6   2   1        4.47       26.52      9.11 o 
  -5   2   1      101.77       82.15      2.34 o 
  -4   2   1      196.22      293.07      5.77 o 
  -3   2   1       70.42       82.87      2.46 o 
  -2   2   1     5510.16     6181.50     26.70 o 
  -1   2   1       52.73       41.10      1.19 o 
   0   2   1      572.35      670.46      4.97 o 
   1   2   1     4657.05     5018.60     21.19 o 
   2   2   1      166.09      208.25      3.86 o 
   3   2   1        9.35       12.74      0.89 o 
   4   2   1      629.44      912.29     10.70 o 
   5   2   1      299.61        0.30      1.78 o 
   6   2   1       14.27        0.38      2.29 o 
   7   2   1        7.45        6.79      1.19 o 
   8   2   1      104.03      115.99      3.14 o 
   9   2   1       76.02       73.75      2.80 o 
  10   2   1       29.74       33.29      2.08 o 
  11   2   1        8.80       10.27      1.23 o 
 -11   3   1       13.45       10.10      1.32 o 
 -10   3   1       95.41       98.92      3.18 o 
  -9   3   1      311.17      324.83      8.36 o 
  -8   3   1      106.46      116.41      3.57 o 
  -7   3   1      811.12      924.56     15.33 o 
  -6   3   1      800.16      886.60     13.37 o 
  -5   3   1      969.58      997.54     12.65 o 
  -4   3   1      208.85      325.13      6.24 o 
  -3   3   1     1933.63     2025.90     14.52 o 
  -2   3   1     9865.20     9865.68     90.22 o 
  -1   3   1    16136.29    15984.90    106.78 o 
   0   3   1     3055.38     3373.10     15.84 o 
   1   3   1     1563.86     1799.27     11.00 o 
   2   3   1      618.75      595.82      6.75 o 
   3   3   1      126.29      156.36      4.12 o 
   4   3   1       53.53       43.05      1.44 o 
   5   3   1      341.50      385.58      8.11 o 
   6   3   1      803.36      978.05     14.39 o 
   7   3   1       82.02       96.33      3.10 o 
   8   3   1       17.59       27.04      2.08 o 
   9   3   1       41.05       33.33      2.25 o 
  10   3   1        6.71        5.56      1.40 o 
  11   3   1       12.58       13.33      1.19 o 
 -11   4   1        7.08        7.26      1.06 o 
 -10   4   1        1.14        0.81      1.02 o 
  -9   4   1        2.96       -3.65      3.65 o 
  -7   4   1        9.81       10.32      1.40 o 
  -6   4   1      103.53      165.07      4.67 o 
  -5   4   1       15.69       17.32      1.40 o 
  -4   4   1      167.50      190.33      5.09 o 
  -3   4   1      861.85      903.07      9.51 o 
  -2   4   1     6481.21     6708.34     30.31 o 
  -1   4   1     1043.36     1161.46      8.96 o 
   0   4   1     2157.48     2219.63     12.95 o 
   1   4   1     3821.66     4233.34     20.89 o 
   2   4   1       22.82       20.17      0.93 o 
   3   4   1        4.72        5.90      0.93 o 
   4   4   1       17.51       28.53      1.32 o 
   5   4   1      696.45      814.72     12.10 o 
   6   4   1     1043.68     1221.87     16.56 o 
   7   4   1     1204.15     1458.52     19.70 o 
   8   4   1      645.64      798.93     14.99 o 
   9   4   1       16.41       25.05      1.95 o 
  10   4   1       12.38       12.23      1.32 o 
 -11   5   1       16.87       16.77      1.23 o 
 -10   5   1       22.68       21.48      1.57 o 
  -9   5   1       22.69       30.40      2.08 o 
  -8   5   1      815.80      863.21     15.84 o 
  -7   5   1     1971.27     2172.75     24.03 o 
  -6   5   1      676.05      699.46     12.27 o 
  -5   5   1     1261.01     1403.08     15.79 o 
  -4   5   1      609.16      588.48      9.13 o 
  -3   5   1     4956.74     5582.96     29.72 o 
  -2   5   1     1002.00     1011.80      9.85 o 
  -1   5   1     6059.78     6097.65     28.32 o 
   0   5   1     1102.87     1057.70      9.17 o 
   1   5   1       30.20       46.83      1.40 o 
   2   5   1      812.45      840.33      9.09 o 
   3   5   1      466.54      479.32      7.94 o 
   4   5   1      482.91      441.50      8.36 o 
   5   5   1      192.94      195.13      5.52 o 
   6   5   1      380.13      406.51      9.89 o 
   7   5   1      480.09      557.83     12.44 o 
   8   5   1      453.57      518.98     12.35 o 
   9   5   1       10.13        9.64      1.66 o 
  10   5   1        0.21       -1.57      2.08 o 
 -10   6   1       32.91       33.62      1.83 o 
  -9   6   1       16.59       -3.31      3.31 o 
  -8   6   1        8.08       -3.48      3.48 o 
  -7   6   1       29.94       15.58      1.49 o 
  -6   6   1      114.24      111.70      3.44 o 
  -5   6   1        6.65        9.68      1.23 o 
  -4   6   1       14.13       14.65      1.15 o 
  -3   6   1       24.17       32.86      1.40 o 
  -2   6   1      210.04      289.80      5.65 o 
  -1   6   1        3.28       10.02      0.85 o 
   0   6   1       28.45       68.23      2.08 o 
   1   6   1     1957.09     1965.53     14.77 o 
   2   6   1     2595.03     2785.05     19.19 o 
   3   6   1      513.62      574.26      9.13 o 
   4   6   1        4.08        7.18      1.10 o 
   5   6   1      252.20      246.71      7.30 o 
   6   6   1      291.97      351.83      9.55 o 
   7   6   1      219.41      236.18      7.39 o 
   8   6   1       39.67       44.15      2.59 o 
   9   6   1       15.22       25.43      1.78 o 
  10   6   1       21.14       22.20      1.40 o 
 -10   7   1       68.29       64.28      2.12 o 
  -9   7   1       20.59       25.69      1.91 o 
  -8   7   1      699.06      797.32     15.33 o 
  -7   7   1      413.70      413.52     10.83 o 
  -6   7   1      722.55      751.00     13.54 o 
  -5   7   1      873.78      636.71     11.51 o 
  -4   7   1     1132.50       -1.32      1.95 o 
  -3   7   1      981.72       -1.10      1.66 o 
  -2   7   1     2122.86     2349.24     18.51 o 
  -1   7   1     3528.63     3619.94     22.80 o 
   0   7   1     2219.58     2300.67     17.11 o 
   1   7   1       42.20       23.82      1.19 o 
   2   7   1      160.27      187.48      5.14 o 
   3   7   1       67.91       61.01      2.00 o 
   4   7   1      181.88      174.58      5.18 o 
   5   7   1      711.98      719.50     12.74 o 
   6   7   1      384.65      425.07     10.61 o 
   7   7   1        2.74        3.10      1.57 o 
   8   7   1      287.39      331.96      9.59 o 
   9   7   1       11.53       10.95      1.66 o 
  10   7   1       13.76       13.03      1.23 o 
 -10   8   1        8.67       10.83      1.27 o 
  -9   8   1        2.75        3.31      1.53 o 
  -8   8   1       48.89       50.99      2.55 o 
  -7   8   1        0.06       -0.81      2.89 o 
  -6   8   1       16.51       -0.72      2.67 o 
  -5   8   1        6.06        7.26      1.06 o 
  -4   8   1      150.34      178.10      5.35 o 
  -3   8   1      655.67      769.59     11.38 o 
  -2   8   1       23.55       41.22      1.57 o 
  -1   8   1       27.88       30.87      1.40 o 
   0   8   1        8.96       13.84      1.10 o 
   1   8   1        5.81       22.97      1.32 o 
   2   8   1      167.52      196.99      5.60 o 
   3   8   1       29.47        2.12      3.52 o 
   4   8   1       84.03        6.84      1.40 o 
   5   8   1       14.14       14.01      1.36 o 
   6   8   1      144.50      148.34      4.54 o 
   7   8   1      386.88      451.47     11.42 o 
   8   8   1      310.16      358.79      9.85 o 
   9   8   1       32.65       39.10      1.87 o 
  10   8   1       25.39       31.37      1.40 o 
 -10   9   1       58.80       60.12      1.74 o 
  -9   9   1       43.92       43.43      2.17 o 
  -8   9   1      222.03      243.57      7.22 o 
  -7   9   1      142.58      140.49      4.46 o 
  -6   9   1      223.79      254.22      7.39 o 
  -5   9   1      261.65      262.12      7.22 o 
  -4   9   1      459.31      533.16     10.78 o 
  -3   9   1      212.50      210.75      5.65 o 
  -2   9   1      439.70      509.09      9.55 o 
  -1   9   1      944.05      938.14     12.65 o 
   0   9   1      863.72      919.38     12.18 o 
   1   9   1       29.40       23.18      1.40 o 
   2   9   1      400.32      326.36      7.77 o 
   3   9   1      104.07       94.42      2.80 o 
   4   9   1      171.57      163.88      4.71 o 
   5   9   1       14.18       26.58      1.95 o 
   6   9   1      156.20      168.04      5.22 o 
   7   9   1        0.29        1.02      2.55 o 
   8   9   1       30.39       25.18      2.00 o 
   9   9   1       22.02       16.98      1.49 o 
  -9  10   1        1.35       -1.70      2.50 o 
  -8  10   1        6.35        5.48      1.53 o 
  -7  10   1       13.60       13.20      2.04 o 
  -6  10   1       18.56       16.69      1.83 o 
  -5  10   1       78.99       72.60      2.50 o 
  -4  10   1       10.20       17.70      1.61 o 
  -3  10   1       19.70       29.72      1.87 o 
  -2  10   1        1.89        1.95      0.76 o 
  -1  10   1      112.70      191.01      5.56 o 
   0  10   1      532.28      623.38     10.83 o 
   1  10   1      107.93      102.36      3.10 o 
   2  10   1        1.13        2.34      2.34 o 
   3  10   1        4.17        3.65      1.61 o 
   4  10   1        4.56        2.67      2.67 o 
   5  10   1        7.42        5.90      1.78 o 
   6  10   1       20.50       22.84      2.08 o 
   7  10   1        5.87        8.96      1.70 o 
   8  10   1       44.50       55.91      2.38 o 
   9  10   1        0.19        0.81      1.10 o 
  -9  11   1        4.80        5.31      1.10 o 
  -8  11   1        1.98        1.53      1.36 o 
  -7  11   1       35.20       36.38      2.12 o 
  -6  11   1        2.60        2.84      1.53 o 
  -5  11   1       42.66       44.83      2.34 o 
  -4  11   1      295.65      347.29      9.72 o 
  -3  11   1       92.26       92.55      3.01 o 
  -2  11   1       28.77       18.81      1.32 o 
  -1  11   1       12.59       -1.06      2.80 o 
   0  11   1      136.33       -1.06      2.72 o 
   1  11   1      109.03      104.78      3.14 o 
   2  11   1       96.65       83.26      2.93 o 
   4  11   1       14.89       18.81      1.83 o 
   5  11   1        2.13        5.26      1.57 o 
   6  11   1       51.64       59.69      2.55 o 
   7  11   1        5.58        5.09      1.53 o 
   8  11   1       14.11       13.08      1.53 o 
  -8  12   1       10.35        7.18      1.27 o 
  -7  12   1       22.16       14.69      1.70 o 
  -6  12   1        9.74       12.18      1.70 o 
  -5  12   1       19.11       26.96      1.83 o 
  -4  12   1       49.44       47.08      2.34 o 
  -3  12   1        0.30        2.80      1.53 o 
  -2  12   1        0.44        4.37      1.44 o 
  -1  12   1       82.38       86.52      2.67 o 
   0  12   1       15.21       14.22      1.91 o 
   1  12   1        2.46        4.71      1.66 o 
   2  12   1       19.58       23.65      2.00 o 
   3  12   1      107.78      128.90      3.78 o 
   4  12   1        0.52       -1.61      2.93 o 
   5  12   1      153.24      158.27      4.63 o 
   6  12   1       82.37       85.76      2.80 o 
   7  12   1       39.68       42.41      2.12 o 
   8  12   1        3.55        2.84      1.10 o 
  -8  13   1       16.72       15.24      1.23 o 
  -7  13   1        2.49        1.06      2.12 o 
  -6  13   1        0.14        0.89      1.32 o 
  -5  13   1       72.99       59.10      2.72 o 
  -4  13   1       30.57       27.00      2.08 o 
  -3  13   1        4.58        7.60      1.57 o 
  -2  13   1       23.36       22.03      1.83 o 
  -1  13   1        0.68       -1.83      2.89 o 
   0  13   1      356.40      385.92     10.74 o 
   1  13   1       34.04       39.19      2.34 o 
   2  13   1       35.50       26.53      2.17 o 
   3  13   1       20.94       26.15      2.17 o 
   4  13   1      260.33      274.73      7.68 o 
   5  13   1       41.56       39.70      2.12 o 
   6  13   1        2.00        0.21      2.63 o 
   7  13   1        0.16        1.70      2.00 o 
  -7  14   1        5.28        5.01      1.10 o 
  -6  14   1        4.53        1.66      2.55 o 
  -5  14   1        0.89        1.53      1.32 o 
  -4  14   1       15.40       13.54      1.70 o 
  -3  14   1       51.14       47.13      2.55 o 
  -2  14   1       59.47       56.98      2.63 o 
  -1  14   1        1.69        5.01      1.87 o 
   0  14   1      197.62      199.46      6.11 o 
   1  14   1      596.34      608.26     13.54 o 
   2  14   1       91.12       90.30      3.31 o 
   3  14   1       37.56       41.99      2.34 o 
   4  14   1        9.40       -0.47      3.27 o 
   5  14   1        0.42       -0.64      2.67 o 
   6  14   1      119.91      111.45      3.44 o 
  -6  15   1      143.89      132.38      4.25 o 
  -5  15   1        1.03       -0.72      2.17 o 
  -4  15   1       38.29       43.30      2.12 o 
  -3  15   1       84.76       87.67      2.80 o 
  -2  15   1      342.43      309.50      9.26 o 
  -1  15   1       94.68       88.73      2.97 o 
   0  15   1       15.44       19.66      1.78 o 
   1  15   1        1.67       -0.81      2.89 o 
   2  15   1        2.02        3.35      1.57 o 
   3  15   1        8.22        9.72      1.87 o 
   4  15   1       87.08      107.07      3.23 o 
   5  15   1        3.44        5.35      1.19 o 
   6  15   1       71.45       62.07      2.00 o 
  -5  16   1        8.60       10.53      1.23 o 
  -4  16   1       13.13       12.48      1.32 o 
  -3  16   1        6.21        5.73      1.36 o 
  -2  16   1       27.56       25.22      1.87 o 
  -1  16   1        7.00        6.03      1.53 o 
   0  16   1        5.97        5.82      1.57 o 
   1  16   1        2.90        2.50      1.61 o 
   2  16   1       65.25       72.77      2.59 o 
   3  16   1      138.00      150.51      4.76 o 
   4  16   1       22.54       19.83      1.61 o 
  -3  17   1       31.99       33.58      1.70 o 
  -2  17   1       20.38       22.50      1.61 o 
  -1  17   1       78.80       75.95      2.46 o 
   0  17   1        8.96        9.68      1.44 o 
   1  17   1       56.59       60.16      2.12 o 
   2  17   1       36.27       39.57      1.91 o 
   3  17   1       14.82       15.11      1.36 o 
 -11   0   2      331.43      346.27      8.07 o 
 -10   0   2      306.18      320.80      9.55 o 
  -9   0   2      414.74      471.64     12.01 o 
  -8   0   2     2137.05     2601.05     27.38 o 
  -7   0   2       53.90       49.89      2.25 o 
  -6   0   2      303.42      337.73      8.28 o 
  -5   0   2      150.27      100.20      3.18 o 
  -4   0   2       46.90       58.55      1.78 o 
  -3   0   2     1267.28     1318.72     11.08 o 
  -2   0   2     1106.66     1251.13      9.38 o 
  -1   0   2     5007.62     5810.86     24.24 o 
   0   0   2    12939.92    13113.67     85.80 o 
   1   0   2     1977.52     2278.89     13.29 o 
   2   0   2       20.35       29.21      1.10 o 
   3   0   2     2888.96     3644.18     22.20 o 
   4   0   2     6137.27     8436.32     42.75 o 
   5   0   2     3303.39     4416.28     30.82 o 
   6   0   2      334.29      545.60     10.95 o 
   7   0   2        2.44        3.14      1.44 o 
   8   0   2       21.70       27.13      2.12 o 
   9   0   2       36.39       27.60      2.04 o 
  10   0   2        7.93        8.19      1.32 o 
 -11   1   2        0.06        1.57      2.21 o 
 -10   1   2        5.19        6.58      1.83 o 
  -9   1   2        0.17        2.12      1.87 o 
  -8   1   2       34.33       40.80      2.67 o 
  -7   1   2        0.49        2.80      1.40 o 
  -6   1   2       85.60      105.97      3.27 o 
  -5   1   2       35.79       28.87      1.36 o 
  -4   1   2      124.10      187.61      4.67 o 
  -3   1   2      479.27      665.41      7.60 o 
  -2   1   2     5587.00     5890.13     26.15 o 
  -1   1   2     4473.45     5241.45     22.33 o 
   0   1   2     7875.68     8240.39     66.53 o 
   1   1   2     2636.58     2637.86     14.22 o 
   2   1   2       14.33       18.21      0.89 o 
   3   1   2        2.48       13.88      0.98 o 
   4   1   2     1797.55     2217.08     18.21 o 
   5   1   2        2.94        2.08      1.27 o 
   6   1   2      184.87      219.88      6.07 o 
   7   1   2      330.94      404.39     10.40 o 
   8   1   2        3.14       -1.57      3.18 o 
   9   1   2       55.26       54.30      2.76 o 
  10   1   2       71.30       79.31      2.67 o 
 -11   2   2        1.66       -2.00      2.00 o 
 -10   2   2       62.01       61.90      2.42 o 
  -9   2   2      621.92      705.44     14.27 o 
  -8   2   2      789.29      870.89     16.13 o 
  -7   2   2       43.21       46.53      2.12 o 
  -6   2   2      779.55      860.45     13.03 o 
  -5   2   2      308.55      354.25      7.43 o 
  -4   2   2      646.42      747.64      9.43 o 
  -3   2   2     1038.76     1206.72     10.70 o 
  -2   2   2    19781.03    21227.84    143.12 o 
  -1   2   2     3382.25     4029.89     18.77 o 
   0   2   2     1884.04     1973.81     11.17 o 
   1   2   2     3223.72     3569.21     17.87 o 
   2   2   2      598.67      628.60      7.30 o 
   3   2   2       96.39       86.95      2.55 o 
   4   2   2       15.24       19.02      1.15 o 
   5   2   2     1112.35     1299.19     15.33 o 
   6   2   2      116.40      174.87      5.35 o 
   7   2   2       16.72       17.53      1.74 o 
   8   2   2       14.11       -1.06      4.76 o 
   9   2   2       49.97       46.40      2.42 o 
  10   2   2        3.09        0.55      2.42 o 
 -11   3   2        7.12        8.75      1.19 o 
 -10   3   2        0.11        1.91      1.49 o 
  -9   3   2       70.99       86.35      3.14 o 
  -8   3   2       12.76       20.42      2.17 o 
  -7   3   2       79.35      105.50      3.27 o 
  -6   3   2       96.65      101.34      3.06 o 
  -5   3   2       47.18       41.86      1.66 o 
  -4   3   2        2.92        3.35      0.93 o 
  -3   3   2       16.06       24.33      1.06 o 
  -2   3   2     1367.69     1875.39     12.69 o 
  -1   3   2     1938.76     2472.92     14.05 o 
   0   3   2    15337.93    14993.05    108.86 o 
   1   3   2      451.51      452.15      5.56 o 
   2   3   2      753.05      710.84      8.02 o 
   3   3   2        1.00        0.64      1.49 o 
   4   3   2      102.64      122.23      3.78 o 
   5   3   2      434.98      530.02      9.98 o 
   6   3   2       95.22      111.15      3.18 o 
   7   3   2      177.17      231.68      7.01 o 
   8   3   2       21.46       34.22      2.38 o 
   9   3   2        0.88       -1.19      2.59 o 
  10   3   2        2.44        5.90      1.23 o 
 -11   4   2       24.26       23.05      1.53 o 
 -10   4   2       22.35       24.92      1.87 o 
  -9   4   2      123.50      136.11      3.95 o 
  -8   4   2       10.13       16.09      1.87 o 
  -7   4   2      379.11      454.91     10.91 o 
  -6   4   2       64.24       66.23      2.34 o 
  -5   4   2       12.78       12.65      1.23 o 
  -4   4   2     2171.38     2504.88     19.27 o 
  -3   4   2      410.71      442.81      6.84 o 
  -2   4   2      354.35      250.62      4.59 o 
  -1   4   2      327.20      347.50      5.05 o 
   0   4   2     3601.39     4075.36     20.63 o 
   1   4   2     2483.86     2383.21     15.11 o 
   2   4   2      592.25      644.56      7.98 o 
   3   4   2      165.64      186.38      4.97 o 
   4   4   2      371.60      364.48      7.47 o 
   5   4   2      283.86      403.07      8.83 o 
   6   4   2        9.73       13.97      1.53 o 
   7   4   2      280.51      335.36      9.59 o 
   8   4   2       27.54       43.98      2.38 o 
   9   4   2        4.01        4.12      1.36 o 
  10   4   2        0.75        4.16      1.19 o 
 -11   5   2        0.01       -1.10      1.49 o 
 -10   5   2        5.07       -1.78      2.38 o 
  -9   5   2        0.88       -1.83      3.14 o 
  -8   5   2       76.05       -1.87      3.18 o 
  -7   5   2        0.03       -1.66      2.84 o 
  -6   5   2        7.67        6.45      1.02 o 
  -5   5   2      678.02      762.04     11.63 o 
  -4   5   2       51.06       78.97      2.38 o 
  -3   5   2     1050.80     1219.07     12.23 o 
  -2   5   2      106.59      106.86      3.01 o 
  -1   5   2      201.38      260.76      4.76 o 
   0   5   2       53.04       26.03      1.02 o 
   1   5   2       18.72       36.60      1.10 o 
   2   5   2       99.15      119.30      3.18 o 
   3   5   2      112.07        0.25      1.87 o 
   4   5   2      168.56        0.30      2.21 o 
   5   5   2      299.19       -2.50      2.50 o 
   6   5   2        4.58       -2.97      2.97 o 
   7   5   2       93.37       85.21      2.80 o 
   8   5   2       23.76       17.87      2.08 o 
   9   5   2        0.38       -2.42      2.42 o 
  10   5   2        0.30        2.46      1.06 o 
 -10   6   2       16.38       19.83      1.49 o 
  -9   6   2       21.47       31.33      2.04 o 
  -8   6   2       38.88       45.00      2.38 o 
  -7   6   2        4.01        6.45      1.49 o 
  -6   6   2       28.20       24.16      1.95 o 
  -5   6   2      219.06      218.48      5.73 o 
  -4   6   2     1208.25     1455.80     15.58 o 
  -3   6   2      194.93      220.85      5.56 o 
  -2   6   2       25.93       33.29      1.32 o 
  -1   6   2      638.40      583.13      7.77 o 
   0   6   2      925.12     1104.65     10.83 o 
   1   6   2     1393.92     1387.79     12.78 o 
   2   6   2      153.12      155.90      4.50 o 
   3   6   2        5.92       10.66      1.19 o 
   4   6   2       26.09       26.49      1.57 o 
   5   6   2      236.52      271.16      7.85 o 
   6   6   2       56.66       63.43      2.63 o 
   7   6   2        0.36       -1.32      2.84 o 
   8   6   2        1.21        0.00      2.55 o 
   9   6   2        7.26        8.83      1.44 o 
  10   6   2        0.06       -1.36      1.91 o 
 -10   7   2        0.23        0.34      1.19 o 
  -9   7   2       19.53       24.07      1.91 o 
  -8   7   2        0.82        1.57      1.57 o 
  -7   7   2        2.12        5.69      1.53 o 
  -6   7   2        9.35        2.29      0.93 o 
  -5   7   2      163.45      311.71      7.30 o 
  -4   7   2       24.68       25.05      1.53 o 
  -3   7   2       23.36       16.05      1.15 o 
  -2   7   2      171.49      204.38      5.35 o 
  -1   7   2       95.48       96.03      2.84 o 
   0   7   2      450.08      487.09      7.68 o 
   1   7   2        4.87        5.65      0.98 o 
   2   7   2      633.60      729.13     10.32 o 
   3   7   2      111.91      124.14      3.82 o 
   4   7   2       42.33       49.42      1.91 o 
   5   7   2      888.71      926.85     14.86 o 
   6   7   2      707.99      789.97     14.48 o 
   7   7   2        7.22        7.01      1.83 o 
   8   7   2       10.08        8.96      1.70 o 
   9   7   2        2.24        2.25      1.32 o 
  10   7   2        5.00        4.25      0.93 o 
 -10   8   2       43.85       55.87      1.91 o 
  -9   8   2       84.71       91.96      2.89 o 
  -8   8   2       48.23       63.98      2.80 o 
  -7   8   2      160.99      172.62      5.26 o 
  -6   8   2       14.45       18.34      1.70 o 
  -5   8   2      117.67      139.30      4.33 o 
  -4   8   2      333.25      442.56      9.43 o 
  -3   8   2        8.65       16.35      1.32 o 
  -2   8   2       14.56        9.26      1.06 o 
  -1   8   2       70.11       96.46      2.89 o 
   0   8   2      770.39      754.14     10.49 o 
   1   8   2       63.75       59.44      1.87 o 
   2   8   2        3.94        6.24      1.10 o 
   3   8   2      248.97      254.90      7.39 o 
   4   8   2       82.79       81.68      2.55 o 
   5   8   2      214.96      230.83      7.13 o 
   6   8   2      297.35      309.97      8.28 o 
   7   8   2        0.69        4.12      1.53 o 
   8   8   2       10.95        5.90      1.57 o 
   9   8   2        2.80        3.01      1.19 o 
 -10   9   2        7.51        8.92      1.19 o 
  -9   9   2        1.44       -1.19      2.55 o 
  -8   9   2        0.11       -0.98      2.38 o 
  -7   9   2      145.59      141.93      4.46 o 
  -6   9   2      214.90      246.29      7.39 o 
  -5   9   2       24.36       18.60      1.66 o 
  -4   9   2       46.08       45.22      1.91 o 
  -3   9   2        0.76        1.10      2.08 o 
  -2   9   2       64.99       79.09      2.42 o 
  -1   9   2      741.78      688.76     11.17 o 
   0   9   2     2543.83     2843.55     23.18 o 
   1   9   2      765.39      802.75     11.97 o 
   2   9   2        7.57        1.10      1.83 o 
   3   9   2       94.32       98.37      3.01 o 
   4   9   2       45.36       49.67      2.34 o 
   5   9   2      684.41      740.85     14.35 o 
   6   9   2       51.80       57.65      2.63 o 
   7   9   2       59.03       61.52      2.72 o 
   8   9   2      247.77      275.66      8.07 o 
   9   9   2      107.90      103.04      3.14 o 
  -9  10   2      156.23      152.03      4.88 o 
  -8  10   2       55.54       59.82      2.42 o 
  -7  10   2       92.78      101.81      3.06 o 
  -6  10   2       40.14       42.97      2.34 o 
  -5  10   2       74.38       78.71      2.76 o 
  -4  10   2      117.38      142.44      4.67 o 
  -3  10   2      117.41      122.74      3.61 o 
  -2  10   2      414.67      417.42      9.64 o 
  -1  10   2     1209.05     1303.69     16.64 o 
   0  10   2      124.30     1258.56     16.09 o 
   1  10   2      576.29        0.38      2.29 o 
   2  10   2       20.90        0.42      2.50 o 
   3  10   2      232.74      254.18      7.18 o 
   4  10   2        7.49       11.12      1.78 o 
   5  10   2      106.18      102.87      3.14 o 
   6  10   2        7.67        2.84      3.35 o 
   7  10   2        5.39        2.08      3.23 o 
   8  10   2      191.20      216.48      5.99 o 
  -9  11   2        3.03        2.21      1.10 o 
  -8  11   2        5.19        4.59      1.36 o 
  -7  11   2        0.76        2.12      1.40 o 
  -6  11   2        7.99        0.51      3.35 o 
  -5  11   2       20.76        0.25      3.10 o 
  -4  11   2       54.20        0.25      3.01 o 
  -3  11   2       47.77        0.25      2.84 o 
  -2  11   2      357.77      830.94     14.27 o 
  -1  11   2      747.73      820.20     14.05 o 
   0  11   2      961.29      409.70      9.85 o 
   1  11   2      423.19      406.34      9.76 o 
   2  11   2      446.26      442.39     10.74 o 
   3  11   2       41.72       53.83      2.34 o 
   4  11   2      256.79      282.71      7.94 o 
   5  11   2      401.67      455.51     11.80 o 
   6  11   2       52.55       68.61      2.67 o 
   7  11   2      100.74      100.87      2.89 o 
   8  11   2        0.84        3.18      1.19 o 
  -8  12   2      184.90      187.74      5.26 o 
  -7  12   2       37.65       41.14      1.87 o 
  -6  12   2       12.95       17.45      1.70 o 
  -5  12   2       16.96       24.79      2.08 o 
  -4  12   2       14.38       15.71      1.57 o 
  -3  12   2      244.79      263.61      7.39 o 
  -2  12   2       29.99       43.86      2.25 o 
  -1  12   2       90.56       91.92      2.97 o 
   0  12   2       34.77       38.08      2.21 o 
   1  12   2      151.32      166.17      4.84 o 
   2  12   2       31.04       26.92      2.04 o 
   3  12   2      289.34      282.46      7.90 o 
   4  12   2        2.85        2.89      3.18 o 
   5  12   2      325.89      337.65     10.06 o 
   6  12   2        8.81       10.36      1.53 o 
   7  12   2       39.42       41.82      1.91 o 
  -8  13   2        0.09       -0.38      2.08 o 
  -7  13   2        5.12        2.25      2.25 o 
  -6  13   2       45.07       36.34      2.17 o 
  -5  13   2       51.02       58.80      2.67 o 
  -4  13   2       23.98       23.78      2.08 o 
  -3  13   2        2.34        2.08      1.57 o 
  -2  13   2       55.99       51.16      2.34 o 
  -1  13   2       66.61       77.35      2.89 o 
   0  13   2      241.50      285.26      8.19 o 
   1  13   2      432.29      484.80     11.85 o 
   2  13   2      180.24      228.54      7.34 o 
   3  13   2       24.17       27.98      2.17 o 
   4  13   2      156.34      193.22      5.99 o 
   5  13   2       62.15       77.44      2.72 o 
   6  13   2       65.90       80.03      2.42 o 
   7  13   2      127.30      151.78      4.50 o 
  -7  14   2        1.90        1.06      0.93 o 
  -6  14   2       35.66       40.42      2.00 o 
  -5  14   2       44.08       41.95      2.12 o 
  -4  14   2       37.15       42.07      2.17 o 
  -3  14   2       46.00       46.49      2.55 o 
  -2  14   2       28.44       26.75      2.08 o 
  -1  14   2       62.91       52.05      2.63 o 
   0  14   2       79.80       78.54      3.18 o 
   1  14   2        0.81        2.72      1.61 o 
   2  14   2        0.13       -1.36      3.27 o 
   3  14   2        9.88        8.79      1.74 o 
   4  14   2       30.59       25.94      2.00 o 
   5  14   2       21.18       22.59      1.74 o 
   6  14   2       28.47       25.39      1.49 o 
  -6  15   2        0.21        1.66      1.83 o 
  -5  15   2       14.32       19.06      1.57 o 
  -4  15   2        7.51        7.22      1.44 o 
  -3  15   2        0.33       -2.50      2.50 o 
  -2  15   2       29.78       35.54      2.17 o 
  -1  15   2       30.02       34.52      2.17 o 
   0  15   2       41.85       47.30      2.46 o 
   1  15   2       19.75       23.69      2.08 o 
   2  15   2        1.99        3.74      1.49 o 
   3  15   2      187.51      211.00      6.41 o 
   4  15   2       31.81       35.24      1.91 o 
   5  15   2        0.31        1.06      2.00 o 
  -5  16   2        1.76        0.13      1.95 o 
  -4  16   2       47.42       48.44      1.95 o 
  -3  16   2       56.89       57.57      2.21 o 
  -2  16   2        0.07        1.40      2.42 o 
  -1  16   2        0.81       -2.50      2.50 o 
   0  16   2        9.46        8.28      1.53 o 
   1  16   2       31.67       30.14      1.95 o 
   2  16   2       19.69       16.09      1.83 o 
   3  16   2       12.53       12.14      1.40 o 
   4  16   2       61.98       60.58      2.04 o 
  -3  17   2       24.86       19.32      1.49 o 
  -2  17   2       45.26       42.50      1.87 o 
  -1  17   2       18.21       15.07      1.53 o 
   0  17   2       29.91       33.29      1.74 o 
   1  17   2        8.09        7.81      1.32 o 
   2  17   2       42.67       36.77      1.74 o 
 -11   1   3       88.80      100.62      3.27 o 
 -10   1   3       79.95       79.99      2.67 o 
  -9   1   3       44.90       50.10      2.63 o 
  -8   1   3        7.03        9.04      2.21 o 
  -7   1   3      215.97      393.31      9.13 o 
  -6   1   3       25.74        1.70      0.76 o 
  -5   1   3        2.05        0.13      1.91 o 
  -4   1   3       92.06       99.43      2.89 o 
  -3   1   3        0.79        1.53      0.72 o 
  -2   1   3      321.46      392.08      5.73 o 
  -1   1   3      107.85      145.50      3.27 o 
   0   1   3       41.19       38.25      1.19 o 
   1   1   3       30.27       25.94      1.06 o 
   2   1   3       17.55       26.66      1.19 o 
   3   1   3       99.22      115.05      3.48 o 
   4   1   3      775.77     1043.73     12.99 o 
   5   1   3       53.31       67.08      2.21 o 
   6   1   3       45.12       69.50      2.46 o 
   7   1   3       44.47       45.89      2.34 o 
   8   1   3      184.55      212.70      6.33 o 
   9   1   3        0.01       -0.21      2.76 o 
  10   1   3        0.77        1.15      2.29 o 
 -11   2   3        6.15       -0.17      2.29 o 
 -10   2   3       35.01       34.22      2.17 o 
  -9   2   3        2.41        1.83      3.18 o 
  -8   2   3       40.73       44.54      2.76 o 
  -7   2   3      574.45      635.48     12.95 o 
  -6   2   3       26.40       24.16      1.53 o 
  -5   2   3      117.76      179.71      4.92 o 
  -4   2   3      964.04     1163.20     12.48 o 
  -3   2   3      634.61      708.67      8.66 o 
  -2   2   3      908.37     1129.53      9.93 o 
  -1   2   3     3823.40     4206.30     21.10 o 
   0   2   3       12.30       17.36      0.85 o 
   1   2   3       28.70       32.22      1.02 o 
   2   2   3      756.65      928.34     10.06 o 
   3   2   3      145.70      209.65      5.26 o 
   4   2   3       59.31       44.37      1.66 o 
   5   2   3      675.18      832.77     12.86 o 
   6   2   3       98.40      101.55      2.97 o 
   7   2   3       13.62       17.45      1.83 o 
   8   2   3      110.58      111.32      3.40 o 
   9   2   3       37.28       33.96      1.78 o 
  10   2   3       17.06       14.31      1.44 o 
 -11   3   3       15.11       14.86      1.32 o 
 -10   3   3       72.01       71.79      2.55 o 
  -9   3   3      259.47      313.41      8.45 o 
  -8   3   3       23.39       38.13      2.46 o 
  -7   3   3      132.68      153.26      4.50 o 
  -6   3   3       91.44      103.55      3.95 o 
  -5   3   3      696.36       -0.81      0.93 o 
  -4   3   3      134.81      168.59      5.01 o 
  -3   3   3       18.31       26.87      1.19 o 
  -2   3   3     3621.46     4053.62     22.20 o 
  -1   3   3     2658.16     2820.54     16.69 o 
   0   3   3      406.37      500.00      6.20 o 
   1   3   3      915.97      990.66      9.51 o 
   2   3   3       50.05       45.17      1.40 o 
   3   3   3      151.71      201.96      5.48 o 
   4   3   3       84.97      128.30      3.91 o 
   5   3   3       41.19       38.72      1.95 o 
   6   3   3       62.88       40.93      1.87 o 
   7   3   3       84.50        1.83      2.84 o 
   8   3   3      199.38        1.83      2.84 o 
   9   3   3        0.27       -0.42      2.63 o 
  10   3   3       10.54       10.74      1.19 o 
 -11   4   3        0.34        1.23      2.04 o 
 -10   4   3        0.21       -1.02      2.46 o 
  -9   4   3        0.23       -3.69      3.69 o 
  -7   4   3      681.14      568.35     12.06 o 
  -6   4   3      436.61      482.81     10.23 o 
  -5   4   3      488.21      575.78     10.10 o 
  -4   4   3     1816.46     1937.34     17.24 o 
  -3   4   3     3177.51     3799.32     23.61 o 
  -2   4   3     1212.34     1362.06     12.10 o 
  -1   4   3     2395.08     2500.21     16.22 o 
   0   4   3     1214.62     1310.56     11.08 o 
   1   4   3      545.40      647.28      7.94 o 
   2   4   3       64.74      136.92      4.08 o 
   3   4   3       74.57       55.15      1.83 o 
   4   4   3        9.71       19.44      1.32 o 
   5   4   3      208.87      231.64      6.24 o 
   6   4   3       73.74       83.85      2.84 o 
   7   4   3      128.45      126.56      3.65 o 
   8   4   3      109.06      118.92      3.57 o 
   9   4   3       21.45       18.77      1.66 o 
  10   4   3        6.06        7.85      1.10 o 
 -11   5   3       46.90       48.95      1.70 o 
 -10   5   3       72.91       74.00      2.55 o 
  -9   5   3       94.15      112.38      3.40 o 
  -8   5   3       23.53       23.52      2.12 o 
  -7   5   3       93.67       93.95      2.93 o 
  -6   5   3       19.61       17.24      1.70 o 
  -5   5   3      243.48      222.60      5.73 o 
  -4   5   3     1435.39     1397.90     15.03 o 
  -3   5   3     5277.06     6113.28     33.37 o 
  -2   5   3      757.35      871.40     10.15 o 
  -1   5   3      941.34      976.31     10.10 o 
   0   5   3      464.36      519.74      7.26 o 
   1   5   3     1442.23     1789.21     14.73 o 
   2   5   3       10.27       31.12      1.32 o 
   3   5   3      198.09      268.02      6.75 o 
   4   5   3      124.34      153.39      4.80 o 
   5   5   3       83.00       96.20      2.76 o 
   6   5   3      337.99      318.88      9.51 o 
   7   5   3       49.95       63.85      2.63 o 
   8   5   3       13.04       14.22      1.74 o 
   9   5   3        6.19        7.64      1.36 o 
  10   5   3        1.76       -2.04      2.04 o 
 -10   6   3       21.68       25.09      1.66 o 
  -9   6   3       88.55       -1.53      3.01 o 
  -8   6   3      282.40       -1.61      3.18 o 
  -7   6   3      286.37      469.05     11.17 o 
  -6   6   3      399.44      413.86      9.85 o 
  -5   6   3       87.69       99.64      2.84 o 
  -4   6   3       87.84      121.30      3.52 o 
  -3   6   3      357.77      353.61      7.22 o 
  -2   6   3      615.74      690.92      9.64 o 
  -1   6   3     2434.29     2664.01     19.11 o 
   0   6   3       39.40      107.03      3.35 o 
   1   6   3      556.04      679.55      9.38 o 
   2   6   3      300.51      345.67      7.09 o 
   3   6   3      226.36      254.31      6.92 o 
   4   6   3      657.73      673.43     12.01 o 
   5   6   3      128.63      141.55      4.50 o 
   6   6   3     1876.40     2224.55     25.01 o 
   7   6   3      416.91      488.28     11.76 o 
   8   6   3       48.31       48.06      2.38 o 
   9   6   3       87.49       99.30      2.89 o 
 -10   7   3       74.21       79.05      2.46 o 
  -9   7   3       64.01       72.90      2.84 o 
  -8   7   3       24.15       23.22      2.08 o 
  -7   7   3       68.49       73.87      2.89 o 
  -6   7   3      162.81      180.01      5.48 o 
  -5   7   3      122.53      158.06      4.76 o 
  -4   7   3      140.16      117.69      3.57 o 
  -3   7   3      526.61      567.63      9.72 o 
  -2   7   3      544.68      651.06     10.02 o 
  -1   7   3       75.07       61.22      1.95 o 
   0   7   3     4456.35     4949.65     29.59 o 
   1   7   3      541.43      568.35      9.21 o 
   2   7   3      190.45      168.89      4.71 o 
   3   7   3        5.39       15.75      1.32 o 
   4   7   3      126.94      171.99      5.09 o 
   5   7   3       10.23       12.14      1.91 o 
   6   7   3      139.30      167.78      4.92 o 
   7   7   3      188.10      212.49      6.67 o 
   8   7   3       69.67       80.33      2.72 o 
   9   7   3        1.27       -0.34      1.15 o 
 -10   8   3        1.32        4.46      1.15 o 
  -9   8   3        2.49        7.56      1.53 o 
  -8   8   3       49.43        2.00      3.01 o 
  -7   8   3      165.58        2.12      3.18 o 
  -6   8   3       56.51      305.77      9.21 o 
  -5   8   3      254.05      275.83      8.32 o 
  -4   8   3      208.87      277.87      7.77 o 
  -3   8   3      476.03      526.07     10.02 o 
  -2   8   3      292.08      394.41      8.32 o 
  -1   8   3     1308.93     1587.54     16.52 o 
   0   8   3      440.06      459.46      8.62 o 
   1   8   3       35.37       29.63      1.61 o 
   2   8   3       18.32       -0.17      1.74 o 
   3   8   3       47.80       -0.21      2.08 o 
   4   8   3      228.17      404.98      9.21 o 
   5   8   3      376.49      385.62     10.53 o 
   6   8   3        7.62        8.41      1.83 o 
   7   8   3        0.72        2.25      2.97 o 
   8   8   3      102.97      108.30      3.10 o 
   9   8   3       36.73       32.22      1.57 o 
  -9   9   3       13.64       18.64      1.53 o 
  -8   9   3       14.84       12.69      1.87 o 
  -7   9   3        6.63        7.56      1.57 o 
  -6   9   3       28.59       26.58      2.08 o 
  -5   9   3       26.95       30.23      1.95 o 
  -4   9   3      314.28      348.90      9.26 o 
  -2   9   3      178.17       -1.70      2.42 o 
  -1   9   3      117.29       -1.61      2.34 o 
   0   9   3     1025.11     1231.38     15.33 o 
   1   9   3       25.09       32.82      1.66 o 
   2   9   3        3.18        3.78      1.19 o 
   3   9   3      149.47      224.25      6.03 o 
   4   9   3      293.61        0.00      2.97 o 
   5   9   3      226.04      210.79      6.50 o 
   6   9   3        3.54        1.83      1.57 o 
   7   9   3       30.70       28.19      2.08 o 
   8   9   3       46.66       52.14      2.21 o 
   9   9   3       34.89       39.74      1.53 o 
  -9  10   3        1.57        0.17      2.29 o 
  -8  10   3       11.19       13.25      1.49 o 
  -7  10   3       15.99       18.77      1.74 o 
  -6  10   3       16.08        7.30      1.57 o 
  -5  10   3       16.17       17.83      1.78 o 
  -4  10   3      139.16      172.29      5.05 o 
  -3  10   3        8.58        1.78      0.89 o 
  -2  10   3       88.12       88.18      2.97 o 
  -1  10   3       27.10       -1.23      2.93 o 
   0  10   3        0.45       -1.23      2.84 o 
   1  10   3       55.44       32.73      1.66 o 
   2  10   3        0.36        0.21      2.67 o 
   3  10   3       24.74       18.85      1.78 o 
   4  10   3      269.81      274.86      7.85 o 
   5  10   3       11.59       18.43      2.12 o 
   6  10   3       31.07       34.18      2.25 o 
   7  10   3        6.24        6.96      1.49 o 
   8  10   3        3.44        6.71      1.23 o 
  -9  11   3        0.07        2.38      1.06 o 
  -8  11   3       10.75       10.02      1.66 o 
  -7  11   3       30.86       24.20      1.83 o 
  -6  11   3        7.95        8.41      1.53 o 
  -5  11   3       17.32       23.48      1.83 o 
  -4  11   3       29.52       36.47      2.04 o 
  -3  11   3      183.90      178.23      5.65 o 
  -2  11   3      148.48      149.49      4.71 o 
  -1  11   3       24.86       15.79      1.87 o 
   0  11   3       66.15       89.84      2.80 o 
   1  11   3      368.98      365.71      9.64 o 
   2  11   3        4.03       15.07      1.74 o 
   3  11   3        9.90        8.11      1.61 o 
   4  11   3       21.74       20.46      2.12 o 
   5  11   3       47.65       50.65      2.59 o 
   6  11   3       12.70       14.94      1.83 o 
   7  11   3        6.37       10.27      1.27 o 
   8  11   3        3.39        1.74      2.00 o 
  -8  12   3       10.88        8.75      1.40 o 
  -7  12   3        1.56        3.86      1.23 o 
  -6  12   3        0.17        0.93      2.38 o 
  -5  12   3        0.02        0.76      2.55 o 
  -4  12   3       13.67       20.25      1.83 o 
  -3  12   3        7.09        4.67      1.57 o 
  -2  12   3      760.39      786.62     14.52 o 
  -1  12   3      586.10      613.61     13.12 o 
   0  12   3      178.59      167.66      5.14 o 
   1  12   3       90.63       77.74      2.76 o 
   2  12   3       21.60       24.50      1.87 o 
   3  12   3      108.90      119.98      3.57 o 
   4  12   3       80.47       84.70      3.10 o 
   5  12   3        7.00        7.13      1.66 o 
   6  12   3       12.29        9.38      1.61 o 
   7  12   3       13.56        8.83      1.36 o 
  -7  13   3        3.07        2.34      1.19 o 
  -6  13   3        0.20        0.21      1.27 o 
  -5  13   3        0.11        3.57      1.19 o 
  -4  13   3       22.11       26.70      2.04 o 
  -3  13   3        7.22       14.90      1.57 o 
  -2  13   3       10.97       14.99      1.83 o 
  -1  13   3       76.63       76.76      2.93 o 
   0  13   3       86.83       82.45      3.18 o 
   1  13   3       24.28       31.16      2.17 o 
   2  13   3       24.25       33.54      2.46 o 
   3  13   3        1.77        2.08      2.89 o 
   4  13   3       94.44      102.11      3.31 o 
   5  13   3        0.14        1.87      2.50 o 
   6  13   3        1.89        1.61      2.12 o 
  -7  14   3       23.78       24.92      1.53 o 
  -6  14   3       31.37       33.75      1.74 o 
  -5  14   3       26.04       28.23      1.66 o 
  -4  14   3        0.99        1.40      2.55 o 
  -3  14   3       20.36       17.15      2.00 o 
  -2  14   3      191.54      196.23      5.86 o 
  -1  14   3        6.68        7.18      1.53 o 
   0  14   3       70.79       66.36      2.84 o 
   1  14   3      157.24      165.49      4.84 o 
   2  14   3      252.11      279.19      7.98 o 
   3  14   3      142.25      158.66      5.01 o 
   4  14   3      182.85      196.19      6.03 o 
   5  14   3      106.61      117.43      3.61 o 
   6  14   3      109.91       99.35      3.01 o 
  -6  15   3        3.16        7.30      1.19 o 
  -5  15   3       23.20       31.93      1.66 o 
  -4  15   3       18.02       29.46      1.78 o 
  -3  15   3       23.37       25.22      1.95 o 
  -2  15   3      170.22      173.60      5.26 o 
  -1  15   3       37.37       42.92      2.34 o 
   0  15   3        0.75        0.47      2.89 o 
   1  15   3        6.41        5.39      1.70 o 
   2  15   3        1.34        1.61      2.55 o 
   3  15   3       14.05       19.27      1.83 o 
   4  15   3        5.12        0.00      2.59 o 
   5  15   3       13.85       19.06      1.44 o 
  -4  16   3       36.74       37.62      1.78 o 
  -3  16   3      252.31      246.88      7.09 o 
  -2  16   3      155.40      156.92      4.71 o 
  -1  16   3      175.77      176.11      5.18 o 
   0  16   3      101.96      107.07      3.06 o 
   1  16   3       29.27       32.35      2.00 o 
   2  16   3       65.93       80.41      2.50 o 
   3  16   3       28.42       33.37      1.70 o 
  -2  17   3       23.27       28.02      1.74 o 
  -1  17   3       29.67       29.46      1.70 o 
   0  17   3        4.49        3.91      1.23 o 
   1  17   3       27.36       30.23      1.57 o 
 -11   0   4       96.24      107.46      3.10 o 
 -10   0   4      134.01      142.65      4.37 o 
  -9   0   4        0.84        8.41      1.83 o 
  -8   0   4     1202.58     1402.06     20.42 o 
  -7   0   4      201.09      197.38      6.03 o 
  -6   0   4      248.34       40.04      2.25 o 
  -5   0   4      191.55       -0.81      1.15 o 
  -4   0   4     1635.71     2243.40     18.85 o 
  -3   0   4     1382.76     1763.61     15.24 o 
  -2   0   4        0.83        6.58      0.93 o 
  -1   0   4      189.45      240.47      4.80 o 
   0   0   4      703.19      855.31      8.75 o 
   1   0   4     2985.97     4186.43     24.50 o 
   2   0   4     2307.42     2813.11     20.46 o 
   3   0   4      208.13      332.56      7.26 o 
   4   0   4      493.99      500.93      9.81 o 
   5   0   4      473.02      557.66     11.25 o 
   6   0   4      320.65      644.39     13.03 o 
   7   0   4      496.09        1.87      1.06 o 
   8   0   4       95.08      106.48      3.31 o 
   9   0   4       98.85       88.39      2.67 o 
  10   0   4        7.99        6.03      1.15 o 
 -11   1   4       32.49       36.72      1.78 o 
 -10   1   4       86.53      108.56      3.40 o 
  -9   1   4      366.63       -3.14      3.14 o 
  -8   1   4      554.24       -3.35      3.35 o 
  -7   1   4        5.73        8.58      1.27 o 
  -6   1   4        1.91        1.66      2.67 o 
  -5   1   4       16.47       23.31      1.32 o 
  -4   1   4      247.95      324.87      7.05 o 
  -3   1   4      781.83      911.31     10.66 o 
  -2   1   4     1870.78     2311.50     16.64 o 
  -1   1   4     1028.19     1148.85     10.49 o 
   0   1   4      204.78      268.53      4.84 o 
   1   1   4      200.09      201.83      4.67 o 
   2   1   4      586.06      707.82      9.68 o 
   3   1   4      325.72      332.22      7.22 o 
   4   1   4      923.78     1063.64     14.22 o 
   5   1   4      490.44      622.65     11.93 o 
   6   1   4      270.97      318.38      9.38 o 
   7   1   4       65.54       79.05      2.93 o 
   8   1   4        3.59        7.30      1.53 o 
   9   1   4        7.53        9.13      1.40 o 
  10   1   4       36.43       42.84      1.66 o 
 -11   2   4       18.92       17.83      1.44 o 
 -10   2   4       53.82       63.39      2.50 o 
  -9   2   4       20.88       21.06      2.08 o 
  -8   2   4      157.30      177.25      5.56 o 
  -7   2   4        0.91        0.51      2.72 o 
  -6   2   4        2.20        5.01      1.23 o 
  -5   2   4      294.46      295.49      7.39 o 
  -4   2   4      319.74      442.86      8.24 o 
  -3   2   4       47.28       64.91      1.95 o 
  -2   2   4      657.80      795.96      9.09 o 
  -1   2   4      838.24      945.70      9.47 o 
   0   2   4     2349.23     2696.19     17.32 o 
   1   2   4      715.34      814.17      9.38 o 
   2   2   4      659.88      859.94     10.87 o 
   3   2   4        1.61        8.24      1.19 o 
   4   2   4      180.96      213.34      5.73 o 
   5   2   4      463.07      507.68     10.91 o 
   6   2   4       40.30       48.82      2.25 o 
   7   2   4       90.22      110.68      3.48 o 
   8   2   4        1.78       -1.23      2.97 o 
   9   2   4        4.27        5.14      1.36 o 
  10   2   4       32.86       34.73      1.49 o 
 -11   3   4       10.70       12.86      1.23 o 
 -10   3   4       11.43       13.25      1.61 o 
  -9   3   4       50.72       81.85      2.89 o 
  -8   3   4      226.35      312.52      8.45 o 
  -7   3   4        2.25        0.00      3.18 o 
  -6   3   4        4.22       15.07      1.66 o 
  -5   3   4      214.27      246.92      6.92 o 
  -4   3   4      328.19      393.27      7.77 o 
  -3   3   4      675.86      803.13     10.15 o 
  -2   3   4      258.70      329.24      6.11 o 
  -1   3   4      443.52      605.08      7.73 o 
   0   3   4      204.49      221.07      4.76 o 
   1   3   4      242.64      267.00      5.43 o 
   2   3   4      343.94      508.49      8.24 o 
   3   3   4        1.94        2.93      1.10 o 
   4   3   4       47.89       65.85      2.21 o 
   5   3   4     1210.64     1439.84     18.60 o 
   6   3   4      254.36      297.44      7.77 o 
   7   3   4       15.89       25.47      2.12 o 
   8   3   4       86.97      117.81      3.65 o 
   9   3   4        0.61        0.17      2.25 o 
  10   3   4        6.04        8.83      1.15 o 
 -11   4   4        3.00       -0.64      2.04 o 
 -10   4   4       16.19       16.43      1.57 o 
  -9   4   4       14.35       12.23      1.83 o 
  -8   4   4        0.77       -2.97      2.97 o 
  -7   4   4      260.35      301.35      9.04 o 
  -6   4   4       26.25       12.35      1.27 o 
  -5   4   4        5.62       -0.17      2.12 o 
  -4   4   4      729.52       -0.17      1.78 o 
  -3   4   4      804.24     1121.85     12.61 o 
  -2   4   4        6.64       39.23      1.36 o 
  -1   4   4      472.87      631.53      8.28 o 
   0   4   4     1718.46     2010.28     15.75 o 
   1   4   4      212.57      198.48      4.97 o 
   2   4   4      235.74      272.74      6.20 o 
   3   4   4      170.15      172.92      5.01 o 
   4   4   4      699.82      848.14     13.20 o 
   5   4   4      296.86      358.07      9.51 o 
   6   4   4        1.06        0.51      3.06 o 
   7   4   4       19.85       36.68      2.12 o 
   8   4   4        9.84       14.05      1.66 o 
   9   4   4        1.61        1.23      2.29 o 
 -11   5   4        5.41        5.90      1.02 o 
 -10   5   4        0.15        0.76      2.25 o 
  -9   5   4       13.79       25.52      2.04 o 
  -8   5   4        7.76        7.77      1.61 o 
  -7   5   4        4.88        4.80      1.53 o 
  -6   5   4       18.65       24.96      1.57 o 
  -5   5   4        0.70        0.00      1.15 o 
  -4   5   4      949.16     1133.52     14.14 o 
  -3   5   4      387.68      497.84      8.62 o 
  -2   5   4       21.73       30.02      1.40 o 
  -1   5   4      347.85      543.86      8.24 o 
   0   5   4      206.15      285.68      5.94 o 
   1   5   4       29.70       67.42      2.12 o 
   2   5   4        1.56        6.16      1.02 o 
   3   5   4        6.68       10.61      1.27 o 
   4   5   4      418.29      497.79     10.36 o 
   5   5   4      458.79      463.36     10.83 o 
   6   5   4        2.25        3.61      1.53 o 
   7   5   4       15.55       16.94      1.83 o 
   8   5   4       11.87       12.78      1.61 o 
   9   5   4        9.18       13.33      1.32 o 
 -10   6   4        1.59        4.50      1.23 o 
  -9   6   4        0.35        0.47      2.93 o 
  -8   6   4       13.05       15.58      1.87 o 
  -7   6   4       86.75      103.72      3.10 o 
  -6   6   4      220.10      273.03      7.30 o 
  -5   6   4      133.63      179.97      5.56 o 
  -4   6   4       33.43       39.06      1.78 o 
  -3   6   4      297.83      292.56      6.92 o 
  -2   6   4        1.40        1.83      0.85 o 
  -1   6   4      226.72      283.86      6.37 o 
   0   6   4      145.86      109.11      3.14 o 
   1   6   4       99.85      178.23      4.67 o 
   2   6   4      137.52      123.08      3.65 o 
   3   6   4       12.77       17.41      1.36 o 
   4   6   4      176.81      211.34      6.33 o 
   5   6   4       97.85      111.96      3.44 o 
   6   6   4        6.88        9.68      1.83 o 
   7   6   4       26.68       38.85      2.29 o 
   8   6   4       17.68       22.33      1.70 o 
   9   6   4       11.61       12.06      1.19 o 
 -10   7   4       15.33       22.20      1.57 o 
  -9   7   4       85.14       89.45      2.97 o 
  -8   7   4      133.85      145.54      4.63 o 
  -7   7   4       43.55       69.20      2.63 o 
  -6   7   4      251.82      285.26      7.64 o 
  -5   7   4      326.90      336.16      9.04 o 
  -4   7   4      168.09      155.18      4.71 o 
  -3   7   4      144.69      156.15      4.84 o 
  -2   7   4      374.19      471.81      9.00 o 
  -1   7   4      114.03      130.72      3.78 o 
   0   7   4      580.56      641.08     10.10 o 
   1   7   4        2.31        1.27      0.98 o 
   2   7   4       44.50       71.67      2.12 o 
   3   7   4       93.85      133.52      4.08 o 
   4   7   4        5.12        1.19      2.80 o 
   5   7   4      214.06      218.48      6.37 o 
   6   7   4      548.86      627.37     13.37 o 
   7   7   4       34.83       44.96      2.46 o 
   8   7   4        2.32        3.95      1.40 o 
   9   7   4        1.11        0.64      1.83 o 
 -10   8   4       12.03       14.52      1.32 o 
  -9   8   4        4.97        8.24      1.44 o 
  -8   8   4       18.65       23.94      1.70 o 
  -7   8   4        9.95       11.59      1.83 o 
  -6   8   4      112.31      119.00      3.31 o 
  -5   8   4        1.64        2.84      1.40 o 
  -4   8   4      152.17      282.25      7.30 o 
  -3   8   4      327.80      126.39      4.84 o 
  -2   8   4      385.53      322.88      8.07 o 
  -1   8   4       43.31       43.39      1.74 o 
   0   8   4      782.25      788.78     12.10 o 
   1   8   4      180.08      183.88      5.26 o 
   2   8   4       11.50       17.49      1.40 o 
   3   8   4       45.57       26.20      1.66 o 
   4   8   4      380.28        2.00      2.97 o 
   5   8   4      182.57        2.08      3.14 o 
   6   8   4       38.22        2.59      3.61 o 
   7   8   4      116.64        2.29      3.23 o 
   8   8   4       13.75       12.95      1.40 o 
  -9   9   4       53.31       69.29      2.34 o 
  -8   9   4      106.85      113.06      3.40 o 
  -7   9   4      107.05      110.85      3.61 o 
  -6   9   4       26.77       50.39      2.34 o 
  -5   9   4        0.77        0.51      2.76 o 
  -4   9   4      543.02      608.60     12.65 o 
  -3   9   4     1465.38     1603.42     19.61 o 
  -2   9   4      704.88      816.34     13.42 o 
  -1   9   4       48.07       52.18      2.00 o 
   0   9   4     1103.11       -2.17      2.17 o 
   1   9   4      420.18       75.27      3.44 o 
   2   9   4       97.14      102.91      3.31 o 
   3   9   4      619.49      752.14     14.48 o 
   4   9   4      307.42      345.12      9.89 o 
   5   9   4      719.56      790.40     15.03 o 
   6   9   4        1.74        9.68      2.00 o 
   7   9   4        0.22        0.64      2.72 o 
   8   9   4        3.29        3.82      1.06 o 
  -9  10   4       30.16       38.42      1.83 o 
  -8  10   4        6.80       10.53      1.61 o 
  -7  10   4       12.27       16.98      1.95 o 
  -6  10   4        0.64        1.83      2.59 o 
  -5  10   4        4.98       -2.34      3.10 o 
  -4  10   4       30.20       34.69      2.00 o 
  -3  10   4       12.22       11.89      1.66 o 
  -2  10   4      262.48      260.30      7.34 o 
  -1  10   4       47.14       50.27      2.29 o 
   0  10   4      703.99      785.18     13.88 o 
   1  10   4        1.20        6.03      1.36 o 
   2  10   4        0.33        2.21      1.23 o 
   3  10   4      116.64      126.22      3.78 o 
   4  10   4        6.23        2.67      1.87 o 
   5  10   4       17.14       17.58      2.08 o 
   6  10   4        4.34        3.69      1.61 o 
   7  10   4        0.30       -1.27      2.21 o 
   8  10   4       28.69       28.87      1.49 o 
  -8  11   4      170.77      180.10      5.39 o 
  -7  11   4      111.68      114.42      3.52 o 
  -6  11   4       95.04      100.15      3.23 o 
  -5  11   4       15.40       18.00      1.83 o 
  -4  11   4      232.54      278.68      7.85 o 
  -3  11   4      254.73      289.68      7.90 o 
  -2  11   4      139.77      154.41      4.20 o 
  -1  11   4      784.24      958.78     16.05 o 
   0  11   4       82.16      124.06      3.74 o 
   1  11   4      988.73     1080.03     16.90 o 
   2  11   4      181.79      220.22      6.28 o 
   3  11   4       99.45      121.72      3.82 o 
   4  11   4       76.50       84.02      3.14 o 
   5  11   4      350.44      411.40     10.44 o 
   6  11   4      161.47      180.73      5.73 o 
   7  11   4       54.33       56.68      2.00 o 
  -8  12   4       39.25       47.76      1.83 o 
  -7  12   4       29.47       39.19      1.91 o 
  -6  12   4        2.94        6.37      1.36 o 
  -5  12   4       36.74       50.48      2.25 o 
  -4  12   4        8.42       10.19      1.83 o 
  -3  12   4      463.59      522.16     12.35 o 
  -2  12   4        4.12        2.59      3.40 o 
  -1  12   4       47.26       45.09      2.63 o 
   0  12   4      358.76      371.53     10.61 o 
   1  12   4       40.34       44.45      2.38 o 
   2  12   4        0.24       -0.81      3.01 o 
   3  12   4       97.77      112.08      3.48 o 
   4  12   4      114.57      137.60      4.16 o 
   5  12   4       88.57      109.88      3.23 o 
   6  12   4       35.03       46.79      2.04 o 
   7  12   4       20.53       27.64      1.44 o 
  -7  13   4       10.41       17.53      1.40 o 
  -6  13   4       54.64       60.63      2.34 o 
  -5  13   4       77.74       91.53      2.93 o 
  -4  13   4      239.84      279.83      7.90 o 
  -3  13   4       62.35       76.93      3.10 o 
  -2  13   4       38.54       36.68      2.38 o 
  -1  13   4       68.10       70.99      2.89 o 
   0  13   4        0.97       -1.32      3.18 o 
   1  13   4      211.96      254.65      7.60 o 
   2  13   4       56.33       61.14      2.72 o 
   3  13   4      150.90      143.08      4.46 o 
   4  13   4      132.72      140.27      4.33 o 
   5  13   4      134.92      136.45      3.82 o 
   6  13   4       77.30       84.02      2.59 o 
  -6  14   4        0.49        3.95      1.27 o 
  -5  14   4       12.04       11.93      1.53 o 
  -4  14   4       30.51       33.84      2.00 o 
  -3  14   4        0.06        1.19      1.66 o 
  -2  14   4       41.95       40.50      2.21 o 
  -1  14   4        0.95        2.72      1.49 o 
   0  14   4        0.04        1.53      1.53 o 
   1  14   4       37.24       40.33      2.34 o 
   2  14   4       79.20       79.77      2.97 o 
   3  14   4        3.81        4.37      1.53 o 
   4  14   4       32.73       34.52      1.87 o 
   5  14   4       41.42       49.12      1.91 o 
  -5  15   4       28.81       33.54      1.83 o 
  -4  15   4        6.20        9.55      1.27 o 
  -3  15   4        6.12       10.44      1.61 o 
  -2  15   4       53.17       57.27      2.34 o 
  -1  15   4        5.47        7.64      1.53 o 
   0  15   4       39.25       47.42      2.25 o 
   1  15   4        3.10        0.47      2.72 o 
   2  15   4       13.10       18.26      1.66 o 
   3  15   4       60.55       68.65      2.29 o 
   4  15   4       11.32       11.17      1.32 o 
  -4  16   4        5.11        5.56      1.06 o 
  -3  16   4       36.03       34.13      1.70 o 
  -2  16   4        5.65        5.31      1.36 o 
  -1  16   4        0.01        1.66      1.27 o 
   0  16   4        1.96        1.87      2.42 o 
   1  16   4       35.34       40.33      1.91 o 
   2  16   4       39.94       43.43      1.83 o 
   3  16   4        6.90        5.99      1.15 o 
 -11   1   5        0.01       -0.93      2.00 o 
 -10   1   5        4.02        8.11      1.40 o 
  -9   1   5        3.19       -1.27      3.27 o 
  -8   1   5       14.14       14.43      1.70 o 
  -7   1   5      160.57      191.14      5.86 o 
  -6   1   5        7.63       11.04      1.57 o 
  -5   1   5       23.74       39.53      1.70 o 
  -4   1   5      111.76      113.10      3.40 o 
  -3   1   5      361.43      563.68      9.34 o 
  -2   1   5      115.22       96.84      2.97 o 
  -1   1   5       49.77       46.79      1.40 o 
   0   1   5      660.87      749.85      9.38 o 
   1   1   5       34.48       66.02      1.95 o 
   2   1   5      198.48      241.62      6.37 o 
   3   1   5      155.00      170.71      5.09 o 
   4   1   5        0.62       -0.21      2.46 o 
   5   1   5        5.80        0.47      3.10 o 
   6   1   5       12.57        9.04      2.12 o 
   7   1   5       22.47       16.09      1.87 o 
   8   1   5       50.45       47.97      2.25 o 
   9   1   5       19.55       18.89      1.49 o 
 -11   2   5       26.16       25.98      1.40 o 
 -10   2   5       63.90       65.04      2.34 o 
  -9   2   5       55.44       65.93      2.76 o 
  -8   2   5       14.45       15.62      1.95 o 
  -7   2   5      205.14      250.11      7.47 o 
  -6   2   5       87.31      111.49      3.40 o 
  -5   2   5       36.58       40.12      1.74 o 
  -4   2   5        3.48        4.03      1.15 o 
  -3   2   5      874.78     1002.76     12.40 o 
  -2   2   5      379.21      493.63      8.02 o 
  -1   2   5      480.75      700.48      9.17 o 
   0   2   5      104.60      110.43      3.31 o 
   1   2   5        0.60        1.49      1.87 o 
   2   2   5       71.03       92.00      2.93 o 
   3   2   5      520.50      590.13     10.74 o 
   4   2   5       13.76       13.93      1.49 o 
   5   2   5      146.73      189.18      5.77 o 
   6   2   5      321.79      316.38      8.45 o 
   7   2   5       55.38       56.64      2.59 o 
   8   2   5        4.00        6.41      1.53 o 
   9   2   5        2.79        2.84      1.27 o 
 -11   3   5       21.95       26.28      1.44 o 
 -10   3   5       25.66       25.98      1.91 o 
  -9   3   5       41.75       42.29      2.25 o 
  -8   3   5      118.65      153.77      4.92 o 
  -7   3   5       55.03       73.36      2.76 o 
  -6   3   5       16.16       18.68      1.57 o 
  -5   3   5      108.84      130.93      3.82 o 
  -4   3   5       13.26       11.76      1.32 o 
  -3   3   5     1348.55     1505.65     15.50 o 
  -2   3   5      547.72      497.37      8.32 o 
  -1   3   5     1780.49     2119.64     17.07 o 
   0   3   5     2461.47     2632.12     19.66 o 
   1   3   5      132.16      220.56      5.65 o 
   2   3   5       42.26       44.28      1.70 o 
   3   3   5       32.94       31.50      1.70 o 
   4   3   5      227.71      214.40      6.41 o 
   5   3   5        9.02        8.53      1.70 o 
   6   3   5      251.15      264.16      7.60 o 
   7   3   5      152.21      154.50      4.88 o 
   8   3   5       78.84       65.47      2.59 o 
   9   3   5       18.21       17.70      1.49 o 
 -10   4   5       81.28       83.17      2.55 o 
  -9   4   5       82.31      105.67      3.27 o 
  -8   4   5        5.08        4.03      1.61 o 
  -7   4   5       96.85        1.27      4.84 o 
  -6   4   5       12.56       11.00      1.61 o 
  -5   4   5       25.71       18.38      1.40 o 
  -4   4   5      163.22      153.18      4.29 o 
  -3   4   5     1650.89     1913.31     18.21 o 
  -2   4   5      479.54      571.28      9.26 o 
  -1   4   5       24.85       16.56      1.15 o 
   0   4   5     1385.84     1500.21     14.77 o 
   1   4   5      192.72      264.67      6.37 o 
   2   4   5      313.10      310.56      7.43 o 
   3   4   5      321.24      385.92      9.17 o 
   4   4   5     1074.02     1380.06     18.34 o 
   5   4   5      488.69      574.98     12.48 o 
   6   4   5       10.61        7.90      1.83 o 
   7   4   5        7.02        8.07      1.78 o 
   8   4   5        5.18        5.99      1.44 o 
   9   4   5       11.99       21.27      1.40 o 
 -10   5   5        1.19        2.21      1.19 o 
  -9   5   5        6.20        7.73      1.70 o 
  -8   5   5       13.89       19.83      1.87 o 
  -7   5   5      305.36      329.29      9.85 o 
  -6   5   5      112.65       81.81      2.63 o 
  -5   5   5      156.59      140.87      4.20 o 
  -4   5   5        0.24        1.87      1.10 o 
  -3   5   5      303.64      255.54      6.84 o 
  -2   5   5      556.76      601.09      9.85 o 
  -1   5   5      778.29      832.43     11.25 o 
   0   5   5        9.85       15.71      1.15 o 
   1   5   5       55.98       46.28      1.70 o 
   2   5   5      111.13      129.83      3.99 o 
   3   5   5      251.27      278.42      8.02 o 
   4   5   5      870.08      303.94      8.79 o 
   5   5   5      240.21       -0.51      3.57 o 
   6   5   5      637.88       -0.51      3.65 o 
   7   5   5       73.85       78.54      2.67 o 
   8   5   5      104.25      117.64      3.48 o 
   9   5   5       63.88       61.05      1.78 o 
 -10   6   5       22.32       24.33      1.57 o 
  -9   6   5      162.26      202.39      5.69 o 
  -8   6   5        7.73       -2.84      2.84 o 
  -7   6   5       23.15       -2.89      2.89 o 
  -6   6   5      554.53     1542.03     20.34 o 
  -5   6   5     1168.99     1388.85     18.34 o 
  -4   6   5      470.35      605.33     11.38 o 
  -3   6   5      254.53      296.38      7.64 o 
  -2   6   5     1796.87     2143.46     20.25 o 
  -1   6   5      840.67     1057.15     13.42 o 
   0   6   5      102.81      103.17      3.14 o 
   1   6   5        1.60        0.68      1.87 o 
   2   6   5        2.20        0.76      2.08 o 
   3   6   5      127.52      147.66      4.50 o 
   4   6   5      209.04      241.45      7.01 o 
   5   6   5      267.74      297.74      8.07 o 
   6   6   5        1.28        4.67      1.83 o 
   7   6   5        5.94        7.68      1.61 o 
   8   6   5        8.35        6.79      1.44 o 
 -10   7   5        0.58        0.98      1.91 o 
  -9   7   5        0.00        1.27      1.27 o 
  -8   7   5        0.72        1.95      2.72 o 
  -7   7   5      235.31      241.95      7.39 o 
  -6   7   5       22.89       30.91      2.04 o 
  -5   7   5        0.12       -1.91      2.84 o 
  -4   7   5      112.04      104.02      3.23 o 
  -3   7   5      311.97      298.85      7.98 o 
  -2   7   5      870.34      863.63     13.20 o 
  -1   7   5      930.86     1019.83     13.97 o 
   0   7   5       88.48       76.97      2.29 o 
   1   7   5      203.98      211.26      5.82 o 
   2   7   5      138.10      165.11      4.76 o 
   3   7   5      363.81      418.06     10.61 o 
   4   7   5       42.33       38.93      2.29 o 
   5   7   5       15.05       19.19      2.12 o 
   6   7   5      197.00      229.35      7.09 o 
   7   7   5      249.97      267.09      7.18 o 
   8   7   5       59.65       61.31      2.08 o 
  -9   8   5       46.27       52.98      2.25 o 
  -8   8   5        6.50        8.32      1.61 o 
  -7   8   5        2.06        5.18      1.53 o 
  -6   8   5        0.54        1.57      1.32 o 
  -5   8   5       61.38       65.76      2.50 o 
  -4   8   5        9.38       10.91      1.61 o 
  -3   8   5      118.55      116.54      4.08 o 
  -2   8   5      610.99      638.36     11.97 o 
  -1   8   5       76.76       -2.21      2.21 o 
   0   8   5      515.57       -2.17      2.17 o 
   1   8   5       26.79       11.34      1.02 o 
   2   8   5       74.10       74.72      2.46 o 
   3   8   5      359.67      426.42     11.08 o 
   4   8   5      933.79     1046.96     17.24 o 
   5   8   5        5.32        2.89      1.83 o 
   6   8   5       21.83       13.76      1.91 o 
   7   8   5        6.31        3.57      1.40 o 
   8   8   5        0.62        0.42      1.95 o 
  -9   9   5        3.64        5.35      1.32 o 
  -8   9   5       24.34       25.64      1.91 o 
  -7   9   5       15.33       17.53      1.95 o 
  -6   9   5       55.95       56.59      2.59 o 
  -5   9   5       36.85       34.56      2.08 o 
  -4   9   5        4.66        4.97      1.49 o 
  -3   9   5      971.68     1109.71     16.85 o 
  -2   9   5      180.32      201.41      5.69 o 
  -1   9   5      507.97      533.33     11.46 o 
   1   9   5        6.43       -1.57      2.46 o 
   2   9   5      186.65       -1.70      2.67 o 
   3   9   5        0.33       -1.36      2.97 o 
   4   9   5       20.55       20.38      2.12 o 
   5   9   5        0.22        2.80      1.53 o 
   6   9   5       56.86       67.12      2.67 o 
   7   9   5        9.33       11.93      1.40 o 
  -9  10   5        0.10        0.00      1.06 o 
  -8  10   5       21.30       24.20      1.66 o 
  -7  10   5        0.06       -0.68      2.50 o 
  -6  10   5        1.61        2.00      2.76 o 
  -5  10   5       16.38       19.78      1.83 o 
  -4  10   5       18.50       24.62      1.83 o 
  -3  10   5       12.42       15.54      1.74 o 
  -2  10   5        0.72        0.72      2.93 o 
  -1  10   5       31.99       39.53      2.21 o 
   0  10   5      418.96      460.47     11.25 o 
   1  10   5        5.18        9.68      1.44 o 
   2  10   5      299.38      300.20      8.07 o 
   3  10   5       16.74       12.06      1.91 o 
   4  10   5       23.07       26.20      2.34 o 
   5  10   5        0.49        0.72      2.63 o 
   6  10   5        0.02        0.59      2.42 o 
   7  10   5        0.04       -1.02      1.91 o 
  -8  11   5       16.99       14.01      1.40 o 
  -7  11   5        0.10        0.42      2.21 o 
  -6  11   5        4.31        1.87      1.66 o 
  -5  11   5       54.14       45.22      2.29 o 
  -4  11   5       77.54       62.92      2.63 o 
  -3  11   5       11.09       11.46      1.83 o 
  -2  11   5      398.56      386.30     10.57 o 
  -1  11   5       12.59       11.29      1.83 o 
   0  11   5      276.54      291.46      8.11 o 
   1  11   5       99.75       94.25      3.10 o 
   2  11   5       44.20       46.19      2.72 o 
   3  11   5       30.84       35.41      2.38 o 
   4  11   5       57.02       65.30      2.67 o 
   5  11   5        0.94       -0.64      2.59 o 
   6  11   5        0.03        2.89      1.19 o 
  -7  12   5        7.01        5.26      1.36 o 
  -6  12   5        7.44        4.20      1.49 o 
  -5  12   5       59.76       58.46      2.59 o 
  -4  12   5        0.26       -3.01      3.01 o 
  -3  12   5       98.02      105.71      3.40 o 
  -2  12   5       51.67       56.08      2.63 o 
  -1  12   5      125.62      142.35      3.99 o 
   0  12   5        5.83        7.18      1.61 o 
   1  12   5        1.29       -1.87      3.23 o 
   2  12   5      273.51      315.49      8.36 o 
   3  12   5      133.76      147.75      4.46 o 
   4  12   5       71.71       76.38      2.63 o 
   5  12   5        0.07        0.72      2.38 o 
   6  12   5        6.24        7.60      1.10 o 
  -7  13   5        1.22        1.61      1.74 o 
  -6  13   5        2.34        0.00      2.46 o 
  -5  13   5        0.05        1.02      1.44 o 
  -4  13   5      104.09      106.73      3.23 o 
  -3  13   5       16.43       16.01      1.95 o 
  -2  13   5        0.41        1.02      2.76 o 
  -1  13   5       84.92       64.96      2.55 o 
   0  13   5       27.74       29.46      2.04 o 
   1  13   5        0.47        3.95      1.57 o 
   2  13   5       29.07       31.29      2.04 o 
   3  13   5        8.08        8.87      1.57 o 
   4  13   5       45.23       46.53      2.08 o 
   5  13   5       17.53       18.00      1.49 o 
  -6  14   5       51.96       61.48      2.04 o 
  -5  14   5      204.60      209.69      5.65 o 
  -4  14   5      197.25      216.14      6.16 o 
  -3  14   5       67.98       80.33      2.80 o 
  -2  14   5      211.46      225.14      6.75 o 
  -1  14   5      109.15      126.77      3.86 o 
   0  14   5      121.55      137.94      4.20 o 
   1  14   5       73.91       78.12      2.84 o 
   2  14   5       37.15       42.75      2.17 o 
   3  14   5        2.96        5.43      1.32 o 
   4  14   5       17.28       15.37      1.40 o 
  -5  15   5        0.06        0.64      1.02 o 
  -4  15   5       62.80       67.21      2.17 o 
  -3  15   5       38.13       36.38      1.91 o 
  -2  15   5       40.15       36.30      1.87 o 
  -1  15   5       39.04       36.09      1.95 o 
   0  15   5       11.80       14.43      1.61 o 
   1  15   5        7.16        8.45      1.36 o 
   2  15   5       28.18       26.66      1.70 o 
   3  15   5       17.67       21.65      1.44 o 
  -3  16   5       70.71       62.58      1.95 o 
  -2  16   5       83.28       95.23      2.63 o 
  -1  16   5       58.79       78.63      2.34 o 
   0  16   5       56.99       66.27      2.17 o 
   1  16   5       12.47       16.30      1.40 o 
 -10   0   6       87.06       85.63      2.50 o 
  -9   0   6      368.83      410.04     10.40 o 
  -8   0   6      281.04      359.05     10.57 o 
  -7   0   6       22.43       30.31      2.25 o 
  -6   0   6       10.53       15.50      1.74 o 
  -5   0   6      171.70      210.96      6.28 o 
  -4   0   6     1280.81     1592.47     18.34 o 
  -3   0   6     1831.75     2212.70     20.76 o 
  -2   0   6     1739.21     2340.03     20.72 o 
  -1   0   6      976.57     1132.17     13.20 o 
   0   0   6       61.14       75.70      2.34 o 
   1   0   6     2012.98     2540.72     21.95 o 
   2   0   6      178.87      237.92      7.01 o 
   3   0   6      720.79      746.75     13.03 o 
   4   0   6      178.04      206.55      5.99 o 
   5   0   6     1195.45     1405.41     20.21 o 
   6   0   6      622.81      691.90     14.31 o 
   7   0   6       57.22       54.73      2.42 o 
   8   0   6      216.68      222.64      6.03 o 
   9   0   6       96.89       97.99      3.06 o 
 -10   1   6      110.65      136.28      4.08 o 
  -9   1   6       72.20       73.53      2.80 o 
  -8   1   6      167.27      197.25      5.60 o 
  -7   1   6      144.36      151.35      4.42 o 
  -6   1   6       81.01       92.60      2.72 o 
  -5   1   6      119.08      112.85      3.52 o 
  -4   1   6      903.68     1069.33     14.99 o 
  -3   1   6      220.04      266.11      7.01 o 
  -2   1   6       12.49       16.77      1.32 o 
  -1   1   6       14.19        9.76      1.10 o 
   0   1   6      647.84      841.68     11.29 o 
   1   1   6      222.83      267.64      6.92 o 
   2   1   6      301.94      394.24      9.17 o 
   3   1   6      107.11        9.21      1.49 o 
   4   1   6       21.05       18.38      1.44 o 
   5   1   6      601.22      647.70     13.67 o 
   6   1   6       49.90       69.88      2.97 o 
   7   1   6       10.01       10.83      1.70 o 
   8   1   6        0.31        1.10      2.21 o 
   9   1   6        0.12        1.19      1.74 o 
 -10   2   6       13.58       14.10      1.57 o 
  -9   2   6       35.23       46.06      2.34 o 
  -8   2   6      115.88      153.18      4.37 o 
  -7   2   6       68.14       69.16      2.67 o 
  -6   2   6       60.16       56.72      2.21 o 
  -5   2   6      117.87      127.71      3.91 o 
  -4   2   6      266.81      271.93      7.56 o 
  -3   2   6        6.38        1.66      2.50 o 
  -2   2   6      502.44      648.00     10.19 o 
  -1   2   6     1066.70     1217.84     13.71 o 
   0   2   6      594.97      728.03     10.66 o 
   1   2   6     1132.05     1355.99     15.50 o 
   2   2   6     1341.12     1555.07     18.09 o 
   3   2   6     1247.06     1422.10     18.34 o 
   4   2   6      784.33      882.65     15.28 o 
   5   2   6     1467.24     1595.91     21.44 o 
   6   2   6      650.86      717.29     14.27 o 
   7   2   6      232.23      219.62      6.88 o 
   8   2   6       48.65       43.73      2.00 o 
 -10   3   6       33.80       39.65      1.87 o 
  -9   3   6        7.48        8.02      1.66 o 
  -8   3   6       36.08       44.07      2.67 o 
  -7   3   6       41.34        2.08      2.84 o 
  -6   3   6       16.19        1.95      2.67 o 
  -5   3   6       12.65       11.85      1.06 o 
  -4   3   6      292.99      356.08      8.62 o 
  -3   3   6      601.01      683.58     11.12 o 
  -2   3   6       16.30       30.61      1.61 o 
  -1   3   6      162.58      231.94      6.16 o 
   0   3   6       15.89        6.67      1.06 o 
   1   3   6        0.17       -2.17      2.17 o 
   2   3   6       99.86      105.54      3.27 o 
   3   3   6       27.51       40.93      2.25 o 
   4   3   6      368.81      382.14     10.27 o 
   5   3   6       14.20       14.43      2.08 o 
   6   3   6        4.47        2.34      3.14 o 
   7   3   6        0.27       -1.15      2.80 o 
   8   3   6        3.45        5.18      1.23 o 
 -10   4   6        6.73        9.72      1.27 o 
  -9   4   6       18.02       19.19      1.87 o 
  -8   4   6      251.27      284.41      8.15 o 
  -7   4   6        8.35        9.68      1.83 o 
  -6   4   6       53.76       65.85      2.46 o 
  -5   4   6      171.65      169.82      5.35 o 
  -4   4   6      349.37      404.64      9.47 o 
  -3   4   6       78.89       87.37      2.72 o 
  -2   4   6       53.43       58.80      1.87 o 
  -1   4   6      134.87      136.16      3.91 o 
   0   4   6       21.04       16.64      1.27 o 
   1   4   6        2.13       -0.17      2.12 o 
   2   4   6      126.51      136.54      3.95 o 
   3   4   6       62.82       67.46      2.55 o 
   4   4   6      599.84      652.76     13.46 o 
   5   4   6      738.15      819.61     15.33 o 
   6   4   6       93.05       99.47      3.06 o 
   7   4   6       45.26       49.08      2.46 o 
   8   4   6       58.42       68.40      2.12 o 
 -10   5   6        2.73       -2.21      2.21 o 
  -9   5   6       15.91       12.35      1.53 o 
  -8   5   6        0.69        1.78      1.53 o 
  -7   5   6        4.75        6.33      1.57 o 
  -6   5   6        0.61       -0.51      2.80 o 
  -5   5   6      136.72      164.98      4.88 o 
  -4   5   6        8.43       11.89      1.49 o 
  -3   5   6      113.41      120.15      3.44 o 
  -2   5   6      142.66      140.61      4.20 o 
  -1   5   6        0.01       -1.70      1.70 o 
   0   5   6      134.52      140.10      4.16 o 
   1   5   6      313.81      344.19      8.28 o 
   2   5   6       21.94       27.51      1.66 o 
   3   5   6        8.84        9.26      1.70 o 
   4   5   6      152.12      163.79      5.09 o 
   5   5   6        1.79        9.26      2.12 o 
   6   5   6       23.22       20.68      2.00 o 
   7   5   6        2.04        1.91      2.55 o 
   8   5   6        1.32        2.55      1.19 o 
 -10   6   6        0.76        3.14      0.93 o 
  -9   6   6        8.30        8.62      1.66 o 
  -8   6   6       73.92       83.60      2.93 o 
  -7   6   6        1.30        2.89      2.89 o 
  -6   6   6        6.86        4.37      1.57 o 
  -5   6   6        0.15       -1.23      2.89 o 
  -4   6   6       82.81       26.45      1.78 o 
  -3   6   6       10.81        3.27      3.91 o 
  -2   6   6       78.60       77.14      2.38 o 
  -1   6   6       14.00       19.91      1.49 o 
   0   6   6       20.67       33.50      1.70 o 
   1   6   6       17.72       24.67      1.61 o 
   2   6   6        7.31       11.51      1.53 o 
   3   6   6        5.95        4.59      1.53 o 
   4   6   6       45.88       47.64      2.34 o 
   5   6   6       85.44       95.48      3.14 o 
   6   6   6        2.08        0.47      1.70 o 
   7   6   6        9.00        6.88      1.57 o 
   8   6   6       47.75       46.83      1.74 o 
  -9   7   6        6.57       10.95      1.49 o 
  -8   7   6       18.27       27.85      1.83 o 
  -7   7   6       32.34       34.56      2.29 o 
  -6   7   6      100.08      111.19      3.65 o 
  -5   7   6      742.06      800.46     14.82 o 
  -4   7   6      461.02      473.68     11.17 o 
  -3   7   6      308.37        1.32      2.21 o 
  -2   7   6      379.37        1.27      2.17 o 
  -1   7   6        0.77        1.23      2.08 o 
   0   7   6       23.56       22.59      1.66 o 
   1   7   6        2.82        2.38      2.38 o 
   2   7   6      189.31      182.18      5.69 o 
   3   7   6        6.17        7.13      1.57 o 
   4   7   6       27.94       39.87      2.08 o 
   5   7   6       27.46       34.13      2.29 o 
   6   7   6        0.32       -1.57      2.50 o 
   7   7   6        0.11        0.55      1.23 o 
  -9   8   6       20.24       21.02      1.49 o 
  -8   8   6      171.26      177.25      5.43 o 
  -7   8   6       13.15       15.92      1.70 o 
  -6   8   6       15.71       22.76      1.83 o 
  -5   8   6       23.19       25.01      2.08 o 
  -4   8   6      380.70      365.59     10.23 o 
  -3   8   6      274.46      273.80      7.34 o 
  -2   8   6       25.77       26.87      1.87 o 
  -1   8   6       78.36       95.10      2.97 o 
   0   8   6       38.42       45.00      2.04 o 
   1   8   6       10.18        9.21      1.40 o 
   2   8   6       41.80       40.04      2.25 o 
   3   8   6        7.93        6.79      1.61 o 
   4   8   6      122.84      120.23      3.65 o 
   5   8   6       37.50       35.20      2.21 o 
   6   8   6       24.52       27.94      1.87 o 
   7   8   6       33.59       37.62      1.87 o 
  -9   9   6       29.00       34.56      1.66 o 
  -8   9   6      205.09      201.24      5.99 o 
  -7   9   6      255.52      233.34      6.84 o 
  -6   9   6       29.23       31.88      2.25 o 
  -5   9   6       16.66       17.62      1.83 o 
  -4   9   6        6.57        7.22      1.57 o 
  -3   9   6     1057.13     1137.90     17.53 o 
  -2   9   6       52.19       74.17      2.72 o 
  -1   9   6        1.63        1.49      2.72 o 
   0   9   6        1.22        1.70      2.93 o 
   1   9   6      102.75       98.45      2.93 o 
   2   9   6       91.94       76.63      2.89 o 
   3   9   6       21.14       26.70      2.17 o 
   4   9   6       42.50       43.94      2.55 o 
   5   9   6       28.83       25.98      1.83 o 
   6   9   6        6.77       10.23      1.49 o 
   7   9   6        0.01        0.68      0.93 o 
  -8  10   6       32.57       34.47      1.78 o 
  -7  10   6       31.67       40.25      2.04 o 
  -6  10   6        0.21        2.59      1.19 o 
  -5  10   6       10.25       13.16      1.78 o 
  -4  10   6       90.56       76.97      2.89 o 
  -3  10   6      148.12      141.38      4.16 o 
  -2  10   6      174.67      154.50      4.37 o 
  -1  10   6      103.16      107.07      3.14 o 
   0  10   6      403.22      405.88     10.66 o 
   1  10   6      433.93      410.38     10.70 o 
   2  10   6      321.78      355.78     10.49 o 
   3  10   6      297.63      316.80      8.41 o 
   4  10   6      128.46      125.07      3.57 o 
   5  10   6      267.06      267.43      8.02 o 
   6  10   6      122.23      124.44      3.78 o 
  -8  11   6       33.60       44.96      1.70 o 
  -7  11   6       77.06       88.35      2.84 o 
  -6  11   6       85.33       94.55      3.01 o 
  -5  11   6      101.89      110.21      3.10 o 
  -4  11   6      199.88      217.71      7.09 o 
  -3  11   6      270.08      329.63      9.81 o 
  -2  11   6       16.29       22.88      2.08 o 
  -1  11   6       39.95       50.69      2.63 o 
   0  11   6       65.49       57.91      2.63 o 
   1  11   6      307.57      336.72      9.98 o 
   2  11   6      144.83      167.19      5.05 o 
   3  11   6      106.39      108.94      3.14 o 
   4  11   6       16.76       17.66      1.70 o 
   5  11   6        0.10       -0.34      2.29 o 
   6  11   6        2.83        3.82      1.02 o 
  -7  12   6       23.50       19.27      1.44 o 
  -6  12   6       22.36       24.58      1.66 o 
  -5  12   6       42.13       44.88      2.12 o 
  -4  12   6      299.36      298.68      8.92 o 
  -3  12   6       36.12       32.90      2.21 o 
  -2  12   6       87.24       77.82      2.76 o 
  -1  12   6       25.10       27.17      2.04 o 
   0  12   6      212.78      214.74      6.41 o 
   1  12   6       41.16       44.32      2.34 o 
   2  12   6        2.14       -0.76      3.27 o 
   3  12   6      114.64      110.68      3.27 o 
   4  12   6      130.36      127.37      3.86 o 
   5  12   6      147.44      136.16      4.29 o 
  -6  13   6       47.02       53.37      1.91 o 
  -5  13   6       85.25       94.00      2.89 o 
  -4  13   6      147.94      155.94      4.92 o 
  -3  13   6      119.74      146.85      4.25 o 
  -2  13   6        8.84       16.13      1.83 o 
  -1  13   6       98.79      118.75      3.48 o 
   0  13   6        1.26       -1.66      2.59 o 
   1  13   6        3.19        0.47      3.35 o 
   2  13   6       32.40       28.57      2.00 o 
   3  13   6        5.53        5.60      1.32 o 
   4  13   6        0.11        0.30      2.29 o 
  -5  14   6       18.08       17.32      1.40 o 
  -4  14   6        2.86        4.71      1.36 o 
  -3  14   6        1.20        2.04      1.10 o 
  -2  14   6       22.88       19.23      1.78 o 
  -1  14   6       18.36       22.80      1.83 o 
   0  14   6       34.88       27.00      1.87 o 
   1  14   6      118.35      131.91      3.78 o 
   2  14   6       63.55       64.07      2.29 o 
   3  14   6       51.04       53.03      1.91 o 
  -4  15   6        0.22        1.87      1.95 o 
  -3  15   6        3.35        2.42      1.15 o 
  -2  15   6        7.49        9.93      1.27 o 
  -1  15   6        1.75       -2.17      2.17 o 
   0  15   6        0.84        3.48      1.15 o 
   1  15   6       36.68       30.19      1.66 o 
   2  15   6        1.63        1.53      1.91 o 
 -10   1   7        1.23        0.47      2.08 o 
  -9   1   7       41.69       42.80      2.08 o 
  -8   1   7       76.23       79.43      3.14 o 
  -7   1   7        0.28        4.46      1.66 o 
  -6   1   7        3.03        2.38      1.57 o 
  -5   1   7        0.16        1.23      2.97 o 
  -4   1   7       30.02       30.82      1.78 o 
  -3   1   7      542.51      742.59     12.78 o 
  -2   1   7      149.47      171.10      5.31 o 
  -1   1   7       20.56       24.88      1.53 o 
   0   1   7      297.41      382.27      8.45 o 
   1   1   7       26.56       31.37      1.74 o 
   2   1   7      115.80      136.49      4.20 o 
   3   1   7        3.01        1.49      2.97 o 
   4   1   7      182.70      216.35      6.37 o 
   5   1   7        3.92       -1.32      4.29 o 
   6   1   7        4.39        0.25      3.18 o 
   7   1   7        2.24        2.38      1.40 o 
   8   1   7        3.95        4.59      1.06 o 
 -10   2   7        7.01        8.32      1.15 o 
  -9   2   7       31.40       40.55      2.08 o 
  -8   2   7        8.31        4.16      1.83 o 
  -7   2   7        4.84        3.74      1.61 o 
  -6   2   7        4.39        5.18      1.53 o 
  -5   2   7        1.93       13.67      1.70 o 
  -4   2   7       14.78       15.45      1.53 o 
  -3   2   7        3.53        1.61      2.38 o 
  -2   2   7      159.11      216.65      5.86 o 
  -1   2   7      105.56       90.13      2.63 o 
   0   2   7       84.16       75.15      2.34 o 
   1   2   7       10.00        9.85      1.57 o 
   2   2   7      164.36      207.44      6.50 o 
   3   2   7      223.84      242.76      7.43 o 
   4   2   7       12.03       11.34      1.83 o 
   5   2   7      259.71      306.11      8.15 o 
   6   2   7      203.88      196.99      5.82 o 
   7   2   7       15.53       13.33      1.53 o 
   8   2   7        8.52        7.26      1.15 o 
 -10   3   7       19.30       17.62      1.40 o 
  -9   3   7       39.27       43.86      2.08 o 
  -8   3   7       32.44       37.96      2.29 o 
  -7   3   7        0.44        4.71      1.57 o 
  -6   3   7       96.41       98.07      3.10 o 
  -5   3   7      217.43      226.25      6.71 o 
  -4   3   7      264.78      291.54      8.45 o 
  -3   3   7      312.30      269.59      7.81 o 
  -2   3   7      474.95        0.98      2.34 o 
  -1   3   7      554.98        0.89      2.17 o 
   0   3   7     1061.75     1239.71     15.96 o 
   1   3   7      273.39      270.78      7.90 o 
   2   3   7      674.01      706.93     13.37 o 
   3   3   7     1043.76     1218.14     18.30 o 
   4   3   7      709.85      848.94     15.54 o 
   5   3   7       30.99       28.91      2.34 o 
   6   3   7        0.41       -2.84      2.84 o 
   7   3   7       50.36       46.06      2.04 o 
   8   3   7       15.67       12.52      1.23 o 
 -10   4   7       57.12       60.63      1.95 o 
  -9   4   7       20.17       26.32      1.83 o 
  -8   4   7       11.79       14.27      1.74 o 
  -7   4   7       44.59       57.82      2.59 o 
  -6   4   7      158.73      186.59      5.48 o 
  -5   4   7      169.86       -0.25      3.18 o 
  -4   4   7       58.37       -0.21      3.01 o 
  -2   4   7      349.77      372.00      9.21 o 
  -1   4   7       86.35      102.83      3.06 o 
   0   4   7       38.36       37.62      1.78 o 
   1   4   7      224.09      262.97      8.02 o 
   2   4   7      203.14      211.90      6.54 o 
   3   4   7      247.17      296.55      8.07 o 
   4   4   7      182.48      182.56      5.52 o 
   5   4   7       11.01       15.92      2.04 o 
   6   4   7       22.75       23.82      1.83 o 
   7   4   7       18.53       13.59      1.40 o 
 -10   5   7       43.53       48.61      1.61 o 
  -9   5   7       70.40       92.55      2.84 o 
  -8   5   7        7.84        8.92      1.66 o 
  -7   5   7      170.64      215.12      6.16 o 
  -6   5   7      346.01      345.16     10.23 o 
  -5   5   7      434.60      463.53     11.34 o 
  -4   5   7      488.97      513.37     11.42 o 
  -3   5   7      680.54      695.42     12.86 o 
  -2   5   7     2619.15     2740.68     26.11 o 
  -1   5   7      845.78      925.36     14.43 o 
   0   5   7      648.51      701.83     12.48 o 
   1   5   7      330.41      324.83      8.83 o 
   2   5   7      239.58      253.38      7.26 o 
   3   5   7      623.67      683.20     14.10 o 
   4   5   7      757.08      853.95     15.71 o 
   5   5   7      513.57      568.61     12.52 o 
   6   5   7       15.78       14.65      1.74 o 
   7   5   7       21.94       26.79      1.61 o 
  -9   6   7       38.14       40.55      1.91 o 
  -8   6   7        0.27       -2.63      2.63 o 
  -7   6   7      162.61      150.00      4.50 o 
  -6   6   7        6.35        9.89      1.57 o 
  -5   6   7      162.60      204.04      6.16 o 
  -4   6   7      245.22      257.24      7.39 o 
  -3   6   7      504.01      518.21     11.38 o 
  -2   6   7       29.10       40.63      2.29 o 
  -1   6   7       14.86       15.28      1.57 o 
   0   6   7        8.19        9.04      1.53 o 
   1   6   7      120.03      136.75      4.16 o 
   2   6   7       14.85       21.61      2.00 o 
   3   6   7       45.01       44.03      2.42 o 
   4   6   7       10.20        8.28      2.08 o 
   5   6   7       12.75       14.22      1.91 o 
   6   6   7        7.88        7.64      1.40 o 
   7   6   7       25.24       29.68      1.61 o 
  -9   7   7       78.31       87.16      2.59 o 
  -8   7   7        1.10        0.42      1.40 o 
  -7   7   7      204.26      205.19      6.67 o 
  -6   7   7       75.90       61.35      2.80 o 
  -5   7   7      413.41      415.94     11.12 o 
  -4   7   7      290.63      292.94      8.11 o 
  -3   7   7      598.27      595.14     12.44 o 
  -2   7   7     1021.77     1108.05     17.11 o 
  -1   7   7      324.21      317.06      9.30 o 
   0   7   7      485.99      479.28     11.00 o 
   1   7   7      537.89      575.19     12.27 o 
   2   7   7      979.63     1007.43     16.69 o 
   3   7   7      486.29      578.03     13.03 o 
   4   7   7      466.44      493.00     11.63 o 
   5   7   7       92.63      113.10      3.44 o 
   6   7   7       31.83       41.39      2.04 o 
   7   7   7       63.79       68.57      1.95 o 
  -9   8   7       20.73       24.58      1.44 o 
  -8   8   7       74.17       78.33      2.55 o 
  -7   8   7       25.96       26.36      2.00 o 
  -6   8   7       59.88       73.02      2.97 o 
  -5   8   7        3.48       -2.84      2.84 o 
  -4   8   7        1.19       -3.10      3.10 o 
  -3   8   7      424.54      418.19     10.66 o 
  -2   8   7        1.23        1.53      1.53 o 
  -1   8   7      120.05      115.56      3.57 o 
   0   8   7        5.88        7.22      1.49 o 
   1   8   7       11.86        9.89      1.74 o 
   2   8   7       16.47       17.87      2.12 o 
   3   8   7        1.03        1.87      3.18 o 
   4   8   7       12.72       12.86      1.70 o 
   5   8   7        0.91        3.14      1.49 o 
   6   8   7        3.54        5.39      1.15 o 
  -8   9   7        2.71        3.31      1.27 o 
  -7   9   7        1.68        2.21      1.40 o 
  -6   9   7       61.70       61.18      2.55 o 
  -5   9   7       28.21       23.48      2.00 o 
  -4   9   7        3.73        6.20      1.83 o 
  -3   9   7      210.81      221.49      6.20 o 
  -2   9   7      552.43      595.91     12.86 o 
  -1   9   7      383.75      379.51     10.53 o 
   0   9   7      365.06      376.88     10.36 o 
   1   9   7      664.44      694.53     13.93 o 
   2   9   7      544.26      577.78     13.03 o 
   3   9   7      178.91      196.65      5.82 o 
   4   9   7      117.54      124.86      3.61 o 
   5   9   7       45.23       47.76      2.08 o 
   6   9   7        8.95        9.09      1.23 o 
  -8  10   7        3.84        5.99      1.19 o 
  -7  10   7       59.70       49.84      2.08 o 
  -6  10   7        6.01        2.97      1.27 o 
  -5  10   7        0.00       -2.80      2.80 o 
  -4  10   7       22.93       18.51      1.74 o 
  -3  10   7       31.11       24.03      2.04 o 
  -2  10   7       32.15       23.18      2.08 o 
  -1  10   7       14.21       14.52      1.87 o 
   0  10   7       37.94       25.60      2.08 o 
   1  10   7       36.96       35.15      2.29 o 
   2  10   7       65.44       60.54      2.84 o 
   3  10   7        0.01        0.93      2.76 o 
   4  10   7        1.59        2.21      1.40 o 
   5  10   7       63.78       64.36      2.08 o 
  -7  11   7        0.91        1.74      1.02 o 
  -6  11   7       24.22       26.70      1.66 o 
  -5  11   7       18.64       16.85      1.70 o 
  -4  11   7       46.65       34.52      2.08 o 
  -3  11   7       82.65       80.24      2.93 o 
  -2  11   7        4.64        5.22      1.49 o 
  -1  11   7       16.67       14.56      1.74 o 
   0  11   7      211.08      228.67      6.79 o 
   1  11   7       32.04       28.36      2.04 o 
   2  11   7       31.79       31.50      2.17 o 
   3  11   7        1.65        1.44      2.46 o 
   4  11   7       74.76       68.10      2.25 o 
   5  11   7        9.69        7.73      1.15 o 
  -6  12   7       59.75       51.12      1.95 o 
  -5  12   7       69.38       69.54      2.34 o 
  -4  12   7       59.92       55.87      2.25 o 
  -3  12   7        0.01        1.10      1.32 o 
  -2  12   7        0.09        0.00      2.50 o 
  -1  12   7        1.38        2.29      2.72 o 
   0  12   7        6.86       10.66      1.61 o 
   1  12   7       29.50       30.02      2.12 o 
   2  12   7        0.25        1.27      2.55 o 
   3  12   7        1.24       -0.17      2.12 o 
   4  12   7        1.18        0.55      1.83 o 
  -5  13   7        0.12       -2.21      2.21 o 
  -4  13   7       10.15       11.12      1.36 o 
  -3  13   7       17.20       19.78      1.70 o 
  -2  13   7       19.08       29.89      1.78 o 
  -1  13   7      102.97      105.29      3.18 o 
   0  13   7        0.59        1.61      1.23 o 
   1  13   7       16.75        9.26      1.36 o 
   2  13   7        3.58        3.44      1.19 o 
   3  13   7       15.60       12.86      1.40 o 
  -4  14   7       57.51       45.64      1.70 o 
  -3  14   7        2.16        4.88      1.02 o 
  -2  14   7       12.83       14.56      1.27 o 
  -1  14   7        4.14        2.84      1.36 o 
   0  14   7      296.77      307.89      7.64 o 
   1  14   7        2.17       -0.59      2.25 o 
   2  14   7        0.00       -1.87      1.87 o 
 -10   0   8      133.00      121.38      3.86 o 
  -9   0   8      107.62       96.88      2.76 o 
  -8   0   8      161.43      157.43      4.63 o 
  -7   0   8      517.78      510.78     12.48 o 
  -6   0   8      315.88      293.75      8.41 o 
  -5   0   8      366.80      403.54     10.91 o 
  -4   0   8      927.56     1022.04     16.85 o 
  -3   0   8     2390.08     2706.38     27.51 o 
  -2   0   8     1410.98     1519.70     19.19 o 
  -1   0   8      317.65      295.49      8.15 o 
   0   0   8     1065.92     1008.19     15.07 o 
   1   0   8     2283.41     2503.19     25.69 o 
   2   0   8     1542.67     1756.22     22.71 o 
   3   0   8      647.03      711.01     14.43 o 
   4   0   8        4.88       -2.42      3.48 o 
   5   0   8       53.00       54.68      2.72 o 
   6   0   8      111.73      103.04      3.44 o 
   7   0   8       23.14       20.12      1.27 o 
 -10   1   8        4.94        4.29      1.06 o 
  -9   1   8        0.32        2.76      1.23 o 
  -8   1   8       19.34       21.53      2.12 o 
  -7   1   8        0.11       -1.87      3.18 o 
  -6   1   8       27.87       32.78      2.42 o 
  -5   1   8        4.34        4.25      1.87 o 
  -4   1   8       60.79        4.25      4.50 o 
  -3   1   8      130.71       19.87      2.12 o 
  -2   1   8       27.82       25.05      1.78 o 
  -1   1   8       34.43       40.97      2.08 o 
   0   1   8        4.97        6.41      1.49 o 
   1   1   8       43.23       62.62      2.55 o 
   2   1   8       20.76       27.77      2.12 o 
   3   1   8       16.07       17.32      1.87 o 
   4   1   8       10.53        9.81      1.87 o 
   5   1   8      673.74      703.66     13.84 o 
   6   1   8       86.63       82.70      2.59 o 
   7   1   8       30.91       21.23      1.40 o 
  -9   2   8      106.95      107.41      3.44 o 
  -8   2   8      160.69      175.60      5.14 o 
  -7   2   8      335.74      332.43      9.93 o 
  -6   2   8      476.47      511.89     12.06 o 
  -5   2   8     1049.06     1082.49     17.19 o 
  -4   2   8     1265.01     1287.47     18.60 o 
  -3   2   8     1560.19     1633.02     20.55 o 
  -2   2   8      291.60      308.36      8.83 o 
  -1   2   8      480.03      486.03     10.57 o 
   0   2   8       55.57       46.11      2.17 o 
   1   2   8       45.05       39.82      2.08 o 
   2   2   8      297.08      332.85      8.70 o 
   3   2   8      327.43      384.61     10.61 o 
   4   2   8       94.16       98.54      3.14 o 
   5   2   8        2.84        2.63      1.66 o 
   6   2   8      187.80      204.72      5.90 o 
   7   2   8       67.97       71.58      2.34 o 
  -9   3   8       22.71       20.25      1.70 o 
  -8   3   8       86.68       85.76      2.97 o 
  -7   3   8        0.99        0.51      3.01 o 
  -6   3   8        4.57        5.77      1.57 o 
  -5   3   8       14.14       18.77      1.78 o 
  -4   3   8      120.50      114.84      3.48 o 
  -3   3   8       45.96       41.18      2.38 o 
  -2   3   8        0.28        2.08      2.55 o 
  -1   3   8       68.56       65.13      2.38 o 
   0   3   8      156.38      151.74      4.46 o 
   1   3   8        3.75        5.86      1.40 o 
   2   3   8        0.33        2.08      2.84 o 
   3   3   8      337.38      360.83     10.36 o 
   4   3   8       99.18      101.30      3.35 o 
   5   3   8       94.19       97.56      3.01 o 
   6   3   8      121.65      131.02      3.95 o 
   7   3   8        5.00        6.71      1.02 o 
  -9   4   8        3.11        2.72      1.27 o 
  -8   4   8       75.65       74.00      2.59 o 
  -7   4   8      178.39      196.44      5.86 o 
  -6   4   8      271.47      302.79      8.32 o 
  -5   4   8      119.98      113.31      3.35 o 
  -4   4   8      483.34      487.39     11.63 o 
  -3   4   8      736.37      777.70     14.22 o 
  -2   4   8       56.78       57.32      2.38 o 
  -1   4   8      459.51      483.87     10.87 o 
   0   4   8      288.57      299.61      8.70 o 
   1   4   8       65.63       50.86      2.17 o 
   2   4   8       10.54       10.15      1.83 o 
   3   4   8        3.20        3.74      1.87 o 
   4   4   8      108.65      118.75      3.52 o 
   5   4   8        8.90        6.24      1.57 o 
   6   4   8       26.26       27.34      1.61 o 
   7   4   8       17.50       18.85      1.32 o 
  -9   5   8        1.84        1.19      2.08 o 
  -8   5   8        5.94        5.05      1.40 o 
  -7   5   8       29.13       30.48      2.12 o 
  -6   5   8       92.94       85.93      3.06 o 
  -5   5   8       40.68       36.94      2.34 o 
  -4   5   8       68.88       71.62      2.80 o 
  -3   5   8      147.92      158.27      4.42 o 
  -2   5   8        0.51        0.47      2.42 o 
  -1   5   8       33.66       35.62      1.91 o 
   0   5   8       16.64       18.68      1.66 o 
   1   5   8       48.05       48.27      2.21 o 
   2   5   8       10.21       12.35      1.57 o 
   3   5   8        6.39        6.88      1.87 o 
   4   5   8        0.78        3.18      1.44 o 
   5   5   8       30.58       29.63      1.91 o 
   6   5   8       69.99       70.43      2.29 o 
  -9   6   8        0.20        1.06      0.93 o 
  -8   6   8        7.78        5.18      1.32 o 
  -7   6   8        0.00       -1.32      2.46 o 
  -6   6   8        3.18        7.18      1.74 o 
  -5   6   8        5.51        5.39      1.53 o 
  -4   6   8      102.96      113.36      3.35 o 
  -3   6   8        4.77        0.76      3.27 o 
  -2   6   8        0.67       -3.27      3.27 o 
  -1   6   8        4.51       -3.23      3.23 o 
   0   6   8      229.31      206.38      6.58 o 
   1   6   8        0.78        3.48      1.23 o 
   2   6   8        0.65        2.63      2.93 o 
   3   6   8       98.22      105.29      3.10 o 
   4   6   8        0.68        2.59      1.66 o 
   5   6   8        3.82        3.57      1.40 o 
   6   6   8        7.14        4.76      1.19 o 
  -8   7   8        4.91        5.82      1.15 o 
  -7   7   8       13.96       16.47      1.66 o 
  -6   7   8       21.36       18.13      1.66 o 
  -5   7   8        4.58        9.26      1.74 o 
  -4   7   8        1.40        2.55      1.78 o 
  -3   7   8       26.76       31.12      2.29 o 
  -2   7   8        7.67       12.01      1.78 o 
  -1   7   8       37.15       51.46      2.34 o 
   0   7   8       25.17       22.33      1.74 o 
   1   7   8       87.36       68.23      2.72 o 
   2   7   8        9.48       12.14      1.87 o 
   3   7   8       52.48       56.08      2.50 o 
   4   7   8       42.85       48.10      2.21 o 
   5   7   8       33.71       32.86      1.78 o 
   6   7   8        6.50        5.86      1.19 o 
  -8   8   8       24.63       27.60      1.57 o 
  -7   8   8        3.77        4.63      1.32 o 
  -6   8   8        4.15        0.00      2.63 o 
  -5   8   8       23.76       20.59      1.91 o 
  -4   8   8      297.88      308.10      8.07 o 
  -3   8   8      263.08      267.98      7.64 o 
  -2   8   8       17.75       17.87      2.04 o 
  -1   8   8       17.97       14.90      1.83 o 
   0   8   8       21.78       20.68      1.78 o 
   1   8   8      128.28      119.60      3.44 o 
   2   8   8      179.12      200.18      5.90 o 
   3   8   8       46.90       56.72      2.55 o 
   4   8   8       38.08       34.69      1.83 o 
   5   8   8        2.58        1.10      2.04 o 
  -7   9   8      127.86      120.40      3.91 o 
  -6   9   8       50.14       48.70      2.17 o 
  -5   9   8        1.18        5.14      1.36 o 
  -4   9   8       16.57       14.43      1.70 o 
  -3   9   8       29.13       27.51      2.00 o 
  -2   9   8       23.23       20.80      1.74 o 
  -1   9   8       40.75       42.20      2.34 o 
   0   9   8       45.87       39.36      2.25 o 
   1   9   8       26.65       27.51      2.21 o 
   2   9   8        4.78        8.70      1.70 o 
   3   9   8       33.50       29.34      1.87 o 
   4   9   8      157.38      140.19      4.42 o 
   5   9   8       56.66       59.74      1.83 o 
  -7  10   8       22.14       25.13      1.49 o 
  -6  10   8       44.45       47.55      1.91 o 
  -5  10   8      122.49      135.48      3.99 o 
  -4  10   8      146.08      154.79      4.63 o 
  -3  10   8      202.89      238.98      6.79 o 
  -2  10   8       19.30       22.97      1.91 o 
  -1  10   8        5.33       15.20      1.70 o 
   0  10   8       13.63       17.02      1.91 o 
   1  10   8       88.51       90.35      2.89 o 
   2  10   8      163.66      168.59      4.88 o 
   3  10   8       48.60       48.19      2.04 o 
   4  10   8        8.13       10.87      1.19 o 
  -6  11   8        0.09       -2.00      2.00 o 
  -5  11   8        2.05        0.34      2.25 o 
  -4  11   8       45.10       40.29      1.95 o 
  -3  11   8        3.22        0.00      1.49 o 
  -2  11   8        4.16        3.48      1.32 o 
  -1  11   8        8.84        8.45      1.53 o 
   0  11   8       66.55       64.19      2.42 o 
   1  11   8       44.30       40.33      2.21 o 
   2  11   8        6.56        6.54      1.36 o 
   3  11   8       22.01       23.94      1.44 o 
  -5  12   8       83.46       99.90      3.10 o 
  -4  12   8       88.96       91.41      2.63 o 
  -3  12   8      243.89      243.36      7.22 o 
  -2  12   8       95.82      105.29      3.40 o 
  -1  12   8       89.31       98.41      3.01 o 
   0  12   8      127.64      136.96      4.03 o 
   1  12   8      137.90      147.07      4.42 o 
   2  12   8       20.43       27.43      1.70 o 
  -4  13   8        0.13       -1.40      1.91 o 
  -3  13   8        2.25        0.55      1.15 o 
  -2  13   8        0.35       -0.47      2.17 o 
  -1  13   8        8.06        2.08      2.55 o 
   0  13   8        8.54        8.79      1.40 o 
   1  13   8        7.22        3.74      1.10 o 
  -9   1   9        0.76        0.00      1.95 o 
  -8   1   9       21.64       14.82      1.70 o 
  -7   1   9        3.33        2.12      2.59 o 
  -6   1   9       26.02       21.57      2.00 o 
  -5   1   9        0.11        6.03      1.83 o 
  -4   1   9       18.50       17.32      1.83 o 
  -3   1   9        8.20        9.38      1.78 o 
  -2   1   9       29.03       35.79      2.25 o 
  -1   1   9        7.23        8.87      1.40 o 
   0   1   9       49.72       56.89      2.38 o 
   1   1   9      534.03      531.97     11.89 o 
   2   1   9       56.40       63.43      3.01 o 
   3   1   9        6.54        9.38      1.78 o 
   4   1   9       13.02       17.96      1.83 o 
   5   1   9        0.79        1.53      1.15 o 
   6   1   9        0.05       -0.13      1.91 o 
  -9   2   9        0.03        0.38      1.78 o 
  -8   2   9       45.09       49.76      2.08 o 
  -7   2   9       36.73       34.98      2.04 o 
  -6   2   9        0.04        2.72      2.72 o 
  -5   2   9       10.90       12.61      1.78 o 
  -4   2   9      119.65      126.35      4.12 o 
  -3   2   9       39.85       33.84      2.29 o 
  -2   2   9      551.43      598.75     12.74 o 
  -1   2   9      190.13      214.32      6.62 o 
   0   2   9      185.42      190.80      5.52 o 
   1   2   9      178.11      184.43      5.69 o 
   2   2   9      115.96      128.51      4.03 o 
   3   2   9      164.66      172.84      5.01 o 
   4   2   9       75.24       80.79      2.72 o 
   5   2   9        4.91        4.63      1.32 o 
   6   2   9        5.96        3.18      1.06 o 
  -9   3   9      111.69       99.69      2.93 o 
  -8   3   9      193.03      179.16      4.97 o 
  -7   3   9       19.42       17.75      1.74 o 
  -6   3   9      106.62      108.09      3.18 o 
  -5   3   9      291.15      291.80      7.90 o 
  -4   3   9      488.02      465.36     11.38 o 
  -3   3   9        3.06        4.80      1.53 o 
  -2   3   9        2.39        2.50      1.53 o 
  -1   3   9      185.50      180.90      5.52 o 
   0   3   9      150.29      155.73      4.84 o 
   1   3   9       46.40       45.68      2.46 o 
   2   3   9       19.06       18.21      2.12 o 
   3   3   9      157.47      152.84      4.92 o 
   4   3   9       88.89       92.30      2.84 o 
   5   3   9       30.24       30.82      1.78 o 
   6   3   9        2.55        3.14      1.02 o 
  -8   4   9       17.90       20.63      1.74 o 
  -7   4   9        5.65        8.96      1.44 o 
  -6   4   9        5.48        9.26      1.66 o 
  -5   4   9       29.17       28.02      2.25 o 
  -4   4   9        9.76       10.74      1.78 o 
  -3   4   9        8.38       13.93      1.78 o 
  -2   4   9      240.62      278.17      7.60 o 
  -1   4   9       42.83       45.64      2.21 o 
   0   4   9       19.94       18.81      1.70 o 
   1   4   9       14.19       13.33      1.74 o 
   2   4   9      227.74      241.45      7.30 o 
   3   4   9      186.96      204.00      5.99 o 
   4   4   9      442.74      437.38     10.10 o 
   5   4   9       30.44       32.90      1.66 o 
   6   4   9       34.99       40.50      1.53 o 
  -8   5   9       44.48       40.76      1.91 o 
  -7   5   9      142.71      140.87      4.50 o 
  -6   5   9      356.23      381.12      9.76 o 
  -5   5   9      440.15      443.66     10.95 o 
  -4   5   9      340.93      332.39      9.85 o 
  -3   5   9       21.90       19.66      2.00 o 
  -2   5   9      150.84      136.28      4.08 o 
  -1   5   9      154.10      161.50      4.54 o 
   0   5   9      356.05      317.70      9.30 o 
   1   5   9      181.68      173.22      5.39 o 
   2   5   9       97.27       87.08      3.06 o 
   3   5   9       64.19       58.04      2.55 o 
   4   5   9       33.27       28.78      2.00 o 
   5   5   9      199.39      176.11      5.09 o 
  -8   6   9       18.35       14.82      1.44 o 
  -7   6   9        0.10       -1.10      2.17 o 
  -6   6   9       53.34       49.93      2.38 o 
  -5   6   9       44.95       34.81      2.12 o 
  -4   6   9        7.31        5.90      1.49 o 
  -3   6   9      296.45      291.71      7.73 o 
  -2   6   9      260.91      284.28      7.81 o 
  -1   6   9       62.20       64.32      2.55 o 
   0   6   9      182.71      198.35      5.90 o 
   1   6   9      136.99      140.53      4.29 o 
   2   6   9      466.77      461.20     11.38 o 
   3   6   9      345.39      349.45      9.34 o 
   4   6   9      201.13      232.36      6.96 o 
   5   6   9      168.47      165.15      4.71 o 
  -7   7   9       70.35       70.69      2.25 o 
  -6   7   9      130.05      130.68      3.74 o 
  -5   7   9      198.06      193.00      6.16 o 
  -4   7   9      259.27      252.91      7.34 o 
  -3   7   9       53.04       53.41      2.42 o 
  -2   7   9      113.05      105.46      3.18 o 
  -1   7   9      162.13      155.77      4.80 o 
   0   7   9       65.50       62.37      2.67 o 
   1   7   9      242.91      239.32      6.96 o 
   2   7   9      170.20      167.57      5.14 o 
   3   7   9      132.14      114.08      3.61 o 
   4   7   9        0.80       -2.63      2.63 o 
   5   7   9       78.95       74.09      2.25 o 
  -7   8   9        0.23       -1.83      1.83 o 
  -6   8   9        3.26        0.72      2.67 o 
  -5   8   9        5.31        5.31      1.44 o 
  -4   8   9        3.47        4.25      1.57 o 
  -3   8   9       15.36       13.03      1.61 o 
  -2   8   9       91.09       86.57      2.84 o 
  -1   8   9       89.85       89.79      2.89 o 
   0   8   9      154.51      155.85      5.18 o 
   1   8   9      205.04      209.69      6.58 o 
   2   8   9       31.11       36.94      2.12 o 
   3   8   9       21.63       16.52      1.61 o 
   4   8   9       26.87       32.01      1.57 o 
  -6   9   9       68.78       63.22      2.17 o 
  -5   9   9       63.19       57.10      2.17 o 
  -4   9   9       32.39       28.91      1.83 o 
  -3   9   9        7.34        7.13      1.27 o 
  -2   9   9       15.83       16.39      1.78 o 
  -1   9   9       19.74       18.47      1.78 o 
   0   9   9        1.52        2.63      2.84 o 
   1   9   9       47.60       51.71      2.38 o 
   2   9   9      158.73      155.05      4.76 o 
   3   9   9       38.76       35.20      1.70 o 
  -6  10   9        6.08        8.96      1.15 o 
  -5  10   9        6.79        6.96      1.23 o 
  -4  10   9        0.63        3.57      1.23 o 
  -3  10   9        3.20        0.98      2.12 o 
  -2  10   9       28.57       24.71      1.78 o 
  -1  10   9        1.74        1.19      2.38 o 
   0  10   9        1.39        1.57      1.19 o 
   1  10   9       90.04       74.64      2.55 o 
   2  10   9       10.89        9.38      1.32 o 
   3  10   9        7.26       11.17      1.06 o 
  -5  11   9        3.96        3.65      1.02 o 
  -4  11   9        6.80        5.48      1.19 o 
  -3  11   9        0.27        0.34      1.95 o 
  -2  11   9        3.77        1.70      2.38 o 
  -1  11   9       30.79       31.59      1.70 o 
   0  11   9       14.14        2.76      2.76 o 
   1  11   9        1.45        0.93      1.10 o 
   2  11   9       10.32        8.62      1.19 o 
  -3  12   9       53.30       56.47      1.78 o 
  -2  12   9        7.51        7.47      1.10 o 
  -1  12   9        0.13       -2.17      2.17 o 
   0  12   9        4.44        7.30      1.23 o 
  -8   0  10       23.33       21.02      1.44 o 
  -7   0  10      281.08      269.85      7.68 o 
  -6   0  10      257.75      227.73      6.79 o 
  -5   0  10      231.76      230.75      6.96 o 
  -4   0  10        8.77       11.00      1.74 o 
  -3   0  10      148.45      146.09      4.25 o 
  -2   0  10      252.20      257.11      7.64 o 
  -1   0  10       61.75       70.05      2.55 o 
   0   0  10       45.41       41.61      2.34 o 
   1   0  10      172.83      181.75      5.69 o 
   2   0  10      458.22      473.55     11.17 o 
   3   0  10        1.67        3.57      1.49 o 
   4   0  10        0.60       -2.21      2.21 o 
   5   0  10        1.57        1.10      1.74 o 
  -8   1  10        7.46        7.13      1.23 o 
  -7   1  10       50.38       47.59      2.25 o 
  -6   1  10       44.01       42.88      2.12 o 
  -5   1  10       87.85       92.43      2.80 o 
  -4   1  10      145.65      179.55      5.60 o 
  -3   1  10      906.99      942.69     16.22 o 
  -2   1  10        6.31       10.57      1.74 o 
  -1   1  10       94.90       89.54      2.80 o 
   0   1  10      143.16      148.59      4.67 o 
   1   1  10      298.66      302.62      8.79 o 
   2   1  10      126.48      134.75      4.03 o 
   3   1  10       29.23       33.24      1.87 o 
   4   1  10       10.31        9.59      1.36 o 
   5   1  10       13.50       11.08      1.10 o 
  -8   2  10       38.45       31.63      1.61 o 
  -7   2  10       79.23       76.80      2.55 o 
  -6   2  10      124.75      125.29      3.78 o 
  -5   2  10      171.05      159.63      4.63 o 
  -4   2  10       56.36       49.38      2.42 o 
  -3   2  10      154.77      152.20      4.42 o 
  -2   2  10      587.33      574.76     12.48 o 
  -1   2  10      421.89      400.31     10.32 o 
   0   2  10      247.79      239.96      6.75 o 
   1   2  10       81.50       76.25      2.76 o 
   2   2  10       40.88       45.55      2.34 o 
   3   2  10       11.96       12.82      1.61 o 
   4   2  10        0.07        0.51      1.95 o 
   5   2  10       40.46       42.41      1.53 o 
  -8   3  10       32.27       30.31      1.53 o 
  -7   3  10      103.96       96.16      2.76 o 
  -6   3  10       70.68       67.50      2.42 o 
  -5   3  10       68.63       67.97      2.67 o 
  -4   3  10      160.97      178.19      5.43 o 
  -3   3  10      142.19      146.94      4.33 o 
  -2   3  10       46.65       52.09      2.42 o 
  -1   3  10       17.71       22.97      1.91 o 
   0   3  10        3.86        2.08      2.55 o 
   1   3  10        4.09        6.33      1.57 o 
   2   3  10        5.22        7.56      1.61 o 
   3   3  10       52.48       56.89      2.34 o 
   4   3  10       10.90       10.15      1.23 o 
  -7   4  10        9.95       10.53      1.27 o 
  -6   4  10       79.21       74.55      2.50 o 
  -5   4  10       31.13       25.77      1.95 o 
  -4   4  10       59.01       56.25      2.29 o 
  -3   4  10      126.32      130.59      3.78 o 
  -2   4  10       93.23       87.29      2.84 o 
  -1   4  10       54.23       58.16      2.38 o 
   0   4  10       46.31       46.91      2.25 o 
   1   4  10       93.41       71.75      2.63 o 
   2   4  10        0.26        0.00      2.63 o 
   3   4  10        2.56       -0.72      2.38 o 
   4   4  10       26.74       28.91      1.61 o 
  -7   5  10       10.15        8.45      1.32 o 
  -6   5  10       10.43       13.29      1.44 o 
  -5   5  10        7.94        4.67      1.44 o 
  -4   5  10       12.84       12.99      1.53 o 
  -3   5  10        0.02        1.36      2.50 o 
  -2   5  10       38.13       29.17      2.08 o 
  -1   5  10       15.49       14.43      1.61 o 
   0   5  10        2.36        2.00      2.42 o 
   1   5  10        6.93        8.66      1.49 o 
   2   5  10       16.93       19.87      1.87 o 
   3   5  10        3.38        4.08      1.19 o 
   4   5  10        2.74        1.06      1.74 o 
  -7   6  10        2.37        3.23      1.02 o 
  -6   6  10        8.95        9.64      1.32 o 
  -5   6  10        3.99        5.86      1.15 o 
  -4   6  10        0.31        1.66      2.08 o 
  -3   6  10        3.94        0.64      2.63 o 
  -2   6  10       11.22       12.57      1.53 o 
  -1   6  10        0.74       -0.21      2.72 o 
   0   6  10       19.56       15.37      1.70 o 
   1   6  10        9.16        6.88      1.40 o 
   2   6  10        1.03        2.29      2.46 o 
   3   6  10        2.10        0.30      1.23 o 
  -6   7  10        0.15        1.61      1.02 o 
  -5   7  10       35.27       39.19      1.91 o 
  -4   7  10       56.54       64.36      2.29 o 
  -3   7  10      115.99      125.12      3.65 o 
  -2   7  10       75.65       72.34      2.50 o 
  -1   7  10        8.15        9.51      1.49 o 
   0   7  10        2.19        0.81      2.42 o 
   1   7  10       78.38       80.79      2.50 o 
   2   7  10       83.02       83.85      2.72 o 
   3   7  10       86.07       87.12      2.59 o 
  -6   8  10        7.49       13.37      1.23 o 
  -5   8  10        0.14       -1.66      2.12 o 
  -4   8  10        4.36        5.99      1.36 o 
  -3   8  10        1.45        1.66      2.59 o 
  -2   8  10        2.24       -0.21      2.12 o 
  -1   8  10        3.61        3.44      1.32 o 
   0   8  10        0.48       -1.49      2.63 o 
   1   8  10       25.92       29.12      1.83 o 
   2   8  10        3.47        3.57      1.19 o 
  -5   9  10      131.98      129.83      3.95 o 
  -4   9  10      101.67      100.75      2.97 o 
  -3   9  10       24.02       28.95      1.66 o 
  -2   9  10       46.88       52.69      2.04 o 
  -1   9  10       75.83       73.53      2.17 o 
   0   9  10       37.37       37.57      1.83 o 
   1   9  10      197.29      203.74      5.43 o 
   2   9  10       82.45       96.67      2.76 o 
  -4  10  10       20.82       25.69      1.44 o 
  -3  10  10       13.68       16.56      1.23 o 
  -2  10  10        7.92        9.47      1.15 o 
  -1  10  10       25.50       29.00      1.57 o 
   0  10  10       38.63       46.83      1.83 o 
  -7   1  11       10.06       10.32      1.10 o 
  -6   1  11        8.37        6.92      1.27 o 
  -5   1  11        0.01       -0.55      2.00 o 
  -4   1  11       17.70       16.60      1.57 o 
  -3   1  11        0.04        2.89      1.23 o 
  -2   1  11       36.63       39.44      2.08 o 
  -1   1  11       94.13       83.77      2.59 o 
   0   1  11       36.59       30.40      1.74 o 
   1   1  11        8.34        6.96      1.27 o 
   2   1  11        8.96       10.95      1.36 o 
   3   1  11        1.80        0.13      2.04 o 
  -6   2  11       15.36       17.53      1.36 o 
  -5   2  11       41.69       42.41      1.95 o 
  -4   2  11       26.39       27.60      1.74 o 
  -3   2  11      108.42      106.05      3.23 o 
  -2   2  11       17.52       15.24      1.61 o 
  -1   2  11       39.06       44.28      2.00 o 
   0   2  11      124.83      124.40      3.78 o 
   1   2  11       23.31       24.16      1.61 o 
   2   2  11       34.10       35.32      1.83 o 
   3   2  11       69.50       65.76      1.95 o 
  -6   3  11        3.22       -0.55      2.17 o 
  -5   3  11       15.50       23.39      1.53 o 
  -4   3  11       46.90       46.15      2.04 o 
  -3   3  11        0.04       -1.95      2.55 o 
  -2   3  11       76.21       75.06      2.59 o 
  -1   3  11       26.28       20.93      1.78 o 
   0   3  11       10.27       10.32      1.27 o 
   1   3  11        1.35        0.51      2.29 o 
   2   3  11       92.23       79.99      2.55 o 
   3   3  11       30.68       30.36      1.49 o 
  -6   4  11      172.24      155.13      4.50 o 
  -5   4  11      144.34      140.36      4.16 o 
  -4   4  11      282.44      261.57      7.43 o 
  -3   4  11       24.59       29.51      1.87 o 
  -2   4  11       66.48       70.05      2.29 o 
  -1   4  11      131.47      136.07      4.42 o 
   0   4  11       98.86       92.13      2.67 o 
   1   4  11      117.30      110.09      3.18 o 
   2   4  11       55.05       59.86      2.04 o 
  -6   5  11       27.56       27.17      1.44 o 
  -5   5  11       17.15       18.04      1.49 o 
  -4   5  11        7.69        8.75      1.32 o 
  -3   5  11       97.48       93.02      2.67 o 
  -2   5  11        2.25       -1.44      2.17 o 
  -1   5  11        0.49        0.72      1.83 o 
   0   5  11        0.23        1.36      2.04 o 
   1   5  11        8.66        8.66      1.27 o 
   2   5  11      105.62      101.43      3.06 o 
  -5   6  11       58.89       69.12      2.12 o 
  -4   6  11       63.62       62.41      2.12 o 
  -3   6  11       23.34       21.86      1.49 o 
  -2   6  11        0.79        1.83      1.02 o 
  -1   6  11       59.30       51.63      2.00 o 
   0   6  11       51.99       51.71      1.91 o 
   1   6  11       10.74       14.43      1.36 o 
  -4   7  11        5.40        7.01      1.06 o 
  -3   7  11        5.85        8.02      1.32 o 
  -2   7  11        3.97        2.89      1.06 o 
  -1   7  11       27.28       29.76      1.49 o 
   0   7  11        0.25        0.00      1.74 o 
   1   7  11        9.89        5.56      1.19 o 
  -3   8  11        3.79        4.37      1.02 o 
  -2   8  11        8.75        7.01      1.02 o 
  -1   8  11       21.63       22.25      1.40 o 
  -4   0  12       34.72       38.08      1.61 o 
  -3   0  12       54.62       60.46      2.04 o 
  -2   0  12        0.45        2.89      1.15 o 
  -1   0  12       31.50       32.48      1.53 o 
   0   0  12      120.94      112.68      3.35 o 
   1   0  12      132.82      132.67      4.03 o 
  -4   1  12        0.66        1.61      0.93 o 
  -3   1  12       43.20       41.39      1.70 o 
  -2   1  12       69.29       64.74      2.00 o 
  -1   1  12       65.92       61.77      2.00 o 
   0   1  12       68.96       68.18      2.17 o 
  -4   2  12       33.61       35.45      1.53 o 
  -3   2  12      240.25      225.69      6.11 o 
  -2   2  12       31.90       32.82      1.53 o 
  -1   2  12        5.02        5.86      1.10 o 
   0   2  12       17.87       22.84      1.36 o 
  -4   3  12       10.39       11.85      1.10 o 
  -3   3  12       61.05       55.40      1.87 o 
  -2   3  12      179.85      158.61      4.46 o 
  -1   3  12       15.53       15.07      1.36 o 
   0   3  12        4.49        0.13      1.83 o 
  -3   4  12       19.27       19.78      1.36 o 
  -2   4  12        0.17       -0.13      1.78 o 
  -1   4  12        5.98        6.11      0.98 o 
                                                 
